# Supplementary material for: Evolution of Hominin Polyunsaturated Fatty Acid Metabolism: From Africa to the New World
Source: Genome Biol Evol. 2019 Apr 3;11(5):1417–30. doi: 10.1093/gbe/evz071 (PMC6514828; doi:10.1093/gbe/evz071)
Supplement: Supplementary_Material_evz071 [file supplementary_material_evz071.zip]

Archive with 3 entries (3 files):
- Additional_File_6_Table_S2.xlsx
- Supplementary Tables and Figure Legends.docx
- Supplementary_Tables_and_Figures.pdf
