# Supplementary material for: Evolution of Hominin Polyunsaturated Fatty Acid Metabolism: From Africa to the New World
Source: Genome Biol Evol. 2019 Apr 3;11(5):1417–30. doi: 10.1093/gbe/evz071 (PMC6514828; doi:10.1093/gbe/evz071)
Supplement: Supplementary_Material_evz071 [file supplementary_material_evz071.zip › Additional_File_6_Table_S2.xlsx]

## Sheet: Simulation_V2
Table S2. Allele Frequency Simulation. Ne is the ffective population size, AF is the allele frequency at the time of the bottle neck, BottleNeck is population size the bottle neck reduces to (Ne), Selection Coefficient represents the strength of selection, # Gen represents the number of generations after the bottleneck selection stops and the values are the proportion out of 100 simulations that …
Ne	AF	BottleNeck	Selection Coefficient	534 Gen.	467 Gen.	400 Gen.	333 Gen.	267 Gen.	200 Gen.	133 Gen.	67 Gen.
2000	0.3	100	0	0	0	0	0	0	0	0	0
2000	0.3	200	0	0	0	0	0	0	0	0	0
2000	0.3	300	0	0	0	0	0	0	0	0	0
2000	0.3	400	0	0	0	0	0	0	0	0	0
2000	0.3	500	0	0	0	0	0	0	0	0	0
2000	0.3	100	0.001	0	0	0	0	0	0	0	0
2000	0.3	200	0.001	0	0	0	0	0	0	0	0
2000	0.3	300	0.001	0	0	0	0	0	0	0	0
2000	0.3	400	0.001	0	0	0	0	0	0	0	0
2000	0.3	500	0.001	0	0	0	0	0	0	0	0
2000	0.3	100	0.01	0	0	0.01	0	0.01	0	0	0
2000	0.3	200	0.01	0	0.01	0	0	0.01	0	0	0
2000	0.3	300	0.01	0.01	0.02	0.01	0.01	0	0	0	0
2000	0.3	400	0.01	0	0.01	0.01	0	0	0	0	0
2000	0.3	500	0.01	0	0.02	0	0	0	0	0	0
2000	0.3	100	0.1	1	1	1	1	1	1	0.89	0.24
2000	0.3	200	0.1	1	1	1	1	1	1	0.87	0.11
2000	0.3	300	0.1	1	1	1	1	1	1	0.86	0.21
2000	0.3	400	0.1	1	1	1	1	1	1	0.92	0.25
2000	0.3	500	0.1	1	1	1	1	1	1	0.95	0.21
2000	0.35	100	0	0	0	0	0	0	0	0	0
2000	0.35	200	0	0	0	0	0	0	0	0	0
2000	0.35	300	0	0	0	0	0	0	0	0	0
2000	0.35	400	0	0	0	0	0	0	0	0	0
2000	0.35	500	0	0	0	0	0	0	0	0	0
2000	0.35	100	0.001	0	0	0	0	0	0	0	0
2000	0.35	200	0.001	0	0	0	0	0	0	0	0
2000	0.35	300	0.001	0	0	0	0	0	0	0	0
2000	0.35	400	0.001	0	0	0	0	0	0	0	0
2000	0.35	500	0.001	0	0	0	0	0	0	0	0
2000	0.35	100	0.01	0.03	0	0.01	0.02	0.01	0	0	0
2000	0.35	200	0.01	0.03	0	0.03	0.01	0.01	0	0	0
2000	0.35	300	0.01	0.01	0.03	0	0	0	0	0.01	0
2000	0.35	400	0.01	0	0.02	0	0.01	0	0	0	0
2000	0.35	500	0.01	0.04	0.01	0	0	0	0	0	0
2000	0.35	100	0.1	1	1	1	1	1	0.99	0.92	0.28
2000	0.35	200	0.1	1	1	1	1	1	1	0.89	0.26
2000	0.35	300	0.1	1	1	1	1	1	1	0.91	0.34
2000	0.35	400	0.1	1	1	1	1	1	1	0.87	0.18
2000	0.35	500	0.1	1	1	1	1	1	0.99	0.96	0.22
2000	0.4	100	0	0	0	0	0	0	0	0	0
2000	0.4	200	0	0	0	0	0	0	0	0	0
2000	0.4	300	0	0	0	0	0	0	0	0	0
2000	0.4	400	0	0	0	0	0	0	0	0	0
2000	0.4	500	0	0	0	0	0	0	0	0	0
2000	0.4	100	0.001	0	0	0	0.01	0	0	0	0
2000	0.4	200	0.001	0	0	0	0	0	0	0	0
2000	0.4	300	0.001	0	0	0.01	0	0	0	0	0
2000	0.4	400	0.001	0	0.01	0	0	0	0	0	0
2000	0.4	500	0.001	0	0	0	0	0	0	0	0
2000	0.4	100	0.01	0.03	0.04	0.01	0.01	0	0	0	0
2000	0.4	200	0.01	0.04	0.04	0	0.01	0.01	0	0	0
2000	0.4	300	0.01	0.06	0.02	0	0	0	0	0	0
2000	0.4	400	0.01	0.02	0.02	0.01	0.01	0	0	0	0
2000	0.4	500	0.01	0.06	0.03	0.04	0	0	0	0	0
2000	0.4	100	0.1	1	1	1	1	1	1	0.92	0.37
2000	0.4	200	0.1	1	1	1	1	1	1	0.91	0.32
2000	0.4	300	0.1	1	1	1	1	1	1	0.93	0.32
2000	0.4	400	0.1	1	1	1	1	1	0.99	0.94	0.32
2000	0.4	500	0.1	1	1	1	1	1	1	0.94	0.28
2000	0.45	100	0	0	0	0	0	0	0	0	0
2000	0.45	200	0	0	0	0	0	0	0	0	0
2000	0.45	300	0	0	0	0	0	0	0	0	0
2000	0.45	400	0	0	0	0	0	0	0	0	0
2000	0.45	500	0	0	0	0	0	0	0	0	0
2000	0.45	100	0.001	0	0	0	0	0	0	0	0
2000	0.45	200	0.001	0	0	0	0	0	0	0	0
2000	0.45	300	0.001	0	0	0	0	0	0	0	0
2000	0.45	400	0.001	0	0	0	0	0	0	0	0
2000	0.45	500	0.001	0	0	0	0	0	0	0	0
2000	0.45	100	0.01	0.06	0.06	0.05	0.02	0.02	0	0.02	0.01
2000	0.45	200	0.01	0.05	0.07	0.05	0.04	0.01	0	0	0
2000	0.45	300	0.01	0.03	0.03	0.04	0.05	0	0.01	0.01	0
2000	0.45	400	0.01	0.03	0.02	0.07	0.02	0	0	0	0
2000	0.45	500	0.01	0.05	0.05	0.03	0.02	0.02	0	0	0
2000	0.45	100	0.1	1	1	1	1	1	0.99	0.93	0.4
2000	0.45	200	0.1	1	1	1	1	1	1	0.96	0.42
2000	0.45	300	0.1	1	1	1	1	1	1	0.95	0.39
2000	0.45	400	0.1	1	1	1	1	1	1	0.97	0.51
2000	0.45	500	0.1	1	1	1	1	1	1	0.95	0.41
2000	0.5	100	0	0	0	0.01	0	0	0	0	0
2000	0.5	200	0	0	0	0	0	0	0	0	0
2000	0.5	300	0	0	0	0	0	0	0	0	0
2000	0.5	400	0	0	0	0	0	0	0	0	0
2000	0.5	500	0	0	0	0	0	0	0	0.01	0
2000	0.5	100	0.001	0	0	0	0	0	0	0.01	0
2000	0.5	200	0.001	0	0	0	0	0	0	0	0
2000	0.5	300	0.001	0	0.01	0	0	0	0	0	0
2000	0.5	400	0.001	0	0	0	0	0	0	0	0
2000	0.5	500	0.001	0	0	0	0	0	0	0	0
2000	0.5	100	0.01	0.16	0.1	0.12	0.07	0.04	0.01	0.02	0
2000	0.5	200	0.01	0.11	0.14	0.04	0.04	0.01	0	0.01	0
2000	0.5	300	0.01	0.08	0.1	0.05	0	0.01	0.01	0.01	0
2000	0.5	400	0.01	0.09	0.13	0.04	0.04	0.02	0	0.01	0
2000	0.5	500	0.01	0.11	0.05	0.07	0.02	0.01	0.01	0	0
2000	0.5	100	0.1	1	1	1	1	1	1	0.97	0.42
2000	0.5	200	0.1	1	1	1	1	1	1	0.96	0.48
2000	0.5	300	0.1	1	1	1	1	1	0.99	0.93	0.43
2000	0.5	400	0.1	1	1	1	1	1	1	0.97	0.46
2000	0.5	500	0.1	1	1	1	1	1	1	0.96	0.43
2000	0.55	100	0	0	0.01	0.01	0	0	0	0	0
2000	0.55	200	0	0	0	0	0	0	0	0	0
2000	0.55	300	0	0	0	0	0	0	0	0	0
2000	0.55	400	0	0	0	0	0	0	0	0	0
2000	0.55	500	0	0.01	0	0	0	0	0.01	0	0
2000	0.55	100	0.001	0.01	0	0	0	0	0	0	0.01
2000	0.55	200	0.001	0	0.01	0	0	0	0	0	0
2000	0.55	300	0.001	0	0	0	0	0	0.01	0	0
2000	0.55	400	0.001	0	0	0	0	0	0.01	0	0
2000	0.55	500	0.001	0	0.01	0	0	0	0	0	0
2000	0.55	100	0.01	0.15	0.06	0.08	0.05	0.06	0.02	0.02	0
2000	0.55	200	0.01	0.08	0.11	0.07	0.09	0.04	0	0.01	0
2000	0.55	300	0.01	0.18	0.05	0.07	0.09	0.05	0.02	0.01	0
2000	0.55	400	0.01	0.11	0.13	0.07	0.07	0.04	0.02	0	0.02
2000	0.55	500	0.01	0.09	0.05	0.05	0.04	0.02	0.02	0.01	0
2000	0.55	100	0.1	1	1	1	1	1	1	0.97	0.5
2000	0.55	200	0.1	1	1	1	1	1	1	0.97	0.47
2000	0.55	300	0.1	1	1	1	1	1	1	0.98	0.52
2000	0.55	400	0.1	1	1	1	1	1	1	0.97	0.48
2000	0.55	500	0.1	1	1	1	1	1	1	0.93	0.43
2000	0.6	100	0	0.01	0	0.01	0	0	0	0	0
2000	0.6	200	0	0	0	0.01	0	0.01	0	0.01	0
2000	0.6	300	0	0	0	0	0	0	0	0	0
2000	0.6	400	0	0	0	0	0	0	0	0	0
2000	0.6	500	0	0	0.01	0	0	0.01	0	0	0
2000	0.6	100	0.001	0	0	0	0	0.01	0.01	0	0
2000	0.6	200	0.001	0	0	0	0	0.01	0.01	0.01	0
2000	0.6	300	0.001	0	0	0	0	0	0	0	0
2000	0.6	400	0.001	0	0	0	0	0	0	0	0
2000	0.6	500	0.001	0	0	0	0	0	0.01	0	0
2000	0.6	100	0.01	0.22	0.19	0.17	0.14	0.06	0.01	0.02	0.01
2000	0.6	200	0.01	0.23	0.19	0.12	0.13	0.08	0.02	0.02	0.01
2000	0.6	300	0.01	0.19	0.16	0.12	0.12	0.08	0.11	0.02	0
2000	0.6	400	0.01	0.19	0.2	0.18	0.08	0.14	0.03	0.01	0
2000	0.6	500	0.01	0.17	0.19	0.16	0.1	0.01	0.07	0.03	0.01
2000	0.6	100	0.1	1	1	1	1	1	0.99	0.97	0.59
2000	0.6	200	0.1	1	1	1	1	1	1	0.99	0.65
2000	0.6	300	0.1	1	1	1	1	1	1	0.98	0.59
2000	0.6	400	0.1	1	1	1	1	1	1	0.96	0.6
2000	0.6	500	0.1	1	1	1	1	1	1	0.97	0.55
2000	0.65	100	0	0	0	0	0.01	0	0.03	0.03	0.01
2000	0.65	200	0	0.01	0.01	0	0	0	0.01	0	0
2000	0.65	300	0	0.01	0	0	0.02	0	0.01	0	0
2000	0.65	400	0	0	0	0	0	0	0.01	0	0
2000	0.65	500	0	0	0	0	0.01	0	0	0	0.02
2000	0.65	100	0.001	0.02	0.01	0.02	0	0.03	0.01	0.02	0.01
2000	0.65	200	0.001	0.01	0	0.03	0.02	0	0	0	0
2000	0.65	300	0.001	0	0.01	0	0.01	0	0	0.01	0
2000	0.65	400	0.001	0	0	0	0	0.01	0	0.01	0
2000	0.65	500	0.001	0	0.02	0	0	0	0	0.01	0
2000	0.65	100	0.01	0.15	0.25	0.22	0.15	0.11	0.07	0.06	0.02
2000	0.65	200	0.01	0.2	0.29	0.15	0.11	0.09	0.07	0.07	0.03
2000	0.65	300	0.01	0.13	0.17	0.09	0.12	0.1	0.04	0.04	0
2000	0.65	400	0.01	0.21	0.2	0.11	0.12	0.14	0.02	0.06	0.01
2000	0.65	500	0.01	0.13	0.25	0.14	0.1	0.13	0.05	0.04	0
2000	0.65	100	0.1	1	1	1	1	1	1	0.96	0.68
2000	0.65	200	0.1	1	1	1	1	1	1	0.98	0.64
2000	0.65	300	0.1	1	1	1	1	1	1	0.98	0.68
2000	0.65	400	0.1	1	1	1	1	1	1	0.98	0.61
2000	0.65	500	0.1	1	1	1	1	1	0.98	0.96	0.59
2000	0.7	100	0	0.03	0.03	0	0	0.01	0.02	0.03	0.03
2000	0.7	200	0	0.04	0.02	0.01	0.01	0.01	0	0	0.01
2000	0.7	300	0	0.01	0	0.01	0	0.03	0.01	0	0
2000	0.7	400	0	0.01	0.01	0.01	0.01	0	0.03	0.01	0
2000	0.7	500	0	0	0	0.01	0	0	0	0	0.01
2000	0.7	100	0.001	0.04	0.03	0.02	0.01	0.04	0.02	0	0.02
2000	0.7	200	0.001	0	0.01	0.02	0.01	0.02	0.01	0.02	0.02
2000	0.7	300	0.001	0	0.01	0	0.01	0	0.04	0.01	0
2000	0.7	400	0.001	0	0.02	0.02	0	0.02	0	0.01	0
2000	0.7	500	0.001	0	0.01	0.02	0.03	0.02	0.01	0	0.01
2000	0.7	100	0.01	0.38	0.31	0.17	0.24	0.18	0.17	0.08	0.06
2000	0.7	200	0.01	0.25	0.24	0.19	0.22	0.18	0.15	0.05	0.04
2000	0.7	300	0.01	0.26	0.29	0.2	0.16	0.17	0.13	0.06	0.03
2000	0.7	400	0.01	0.31	0.28	0.23	0.19	0.12	0.09	0.01	0
2000	0.7	500	0.01	0.32	0.27	0.27	0.25	0.14	0.08	0.04	0.02
2000	0.7	100	0.1	1	1	1	1	1	1	0.98	0.73
2000	0.7	200	0.1	1	1	1	1	1	0.99	0.98	0.67
2000	0.7	300	0.1	1	1	1	1	1	1	0.98	0.75
2000	0.7	400	0.1	1	1	1	1	1	1	0.99	0.73
2000	0.7	500	0.1	1	1	1	1	1	0.99	0.97	0.69
2000	0.75	100	0	0.05	0.01	0.09	0.06	0.03	0.05	0.02	0.01
2000	0.75	200	0	0.02	0	0.03	0.03	0.04	0.05	0.04	0.01
2000	0.75	300	0	0.03	0.02	0.03	0.01	0.04	0.01	0.01	0.04
2000	0.75	400	0	0.01	0.02	0.02	0.02	0.04	0.02	0.02	0.04
2000	0.75	500	0	0.05	0.04	0.03	0	0.03	0.01	0.01	0.01
2000	0.75	100	0.001	0.06	0.03	0.06	0.08	0.07	0.07	0.06	0.05
2000	0.75	200	0.001	0.05	0.01	0.06	0.03	0.03	0.02	0.06	0.02
2000	0.75	300	0.001	0.03	0.05	0.01	0.02	0.02	0.03	0.03	0.01
2000	0.75	400	0.001	0.06	0.06	0.03	0.06	0.03	0.04	0.02	0.01
2000	0.75	500	0.001	0.01	0.03	0.04	0.02	0.02	0.03	0.02	0.04
2000	0.75	100	0.01	0.39	0.36	0.32	0.28	0.21	0.15	0.14	0.07
2000	0.75	200	0.01	0.34	0.41	0.36	0.32	0.17	0.19	0.09	0.1
2000	0.75	300	0.01	0.41	0.36	0.26	0.29	0.2	0.13	0.15	0.08
2000	0.75	400	0.01	0.43	0.35	0.38	0.27	0.15	0.18	0.14	0.07
2000	0.75	500	0.01	0.39	0.31	0.26	0.33	0.16	0.14	0.06	0.09
2000	0.75	100	0.1	1	1	1	1	1	1	0.98	0.76
2000	0.75	200	0.1	1	1	1	1	1	1	0.98	0.72
2000	0.75	300	0.1	1	1	1	1	1	1	1	0.7
2000	0.75	400	0.1	1	1	1	1	1	1	0.99	0.8
2000	0.75	500	0.1	1	1	1	1	1	1	0.99	0.76
2000	0.8	100	0	0.05	0.13	0.05	0.07	0.1	0.08	0.05	0.04
2000	0.8	200	0	0.07	0.08	0.05	0.07	0.06	0.05	0.04	0.05
2000	0.8	300	0	0.08	0.02	0.04	0.05	0.09	0.04	0.04	0.04
2000	0.8	400	0	0.04	0.06	0.04	0.04	0.03	0.01	0.03	0.06
2000	0.8	500	0	0.07	0.06	0.05	0.01	0.05	0.04	0.05	0.07
2000	0.8	100	0.001	0.08	0.08	0.08	0.13	0.1	0.08	0.09	0.14
2000	0.8	200	0.001	0.09	0.13	0.09	0.05	0.08	0.05	0.15	0.1
2000	0.8	300	0.001	0.08	0.07	0.04	0.07	0.08	0.06	0.03	0.02
2000	0.8	400	0.001	0.07	0.03	0.1	0.05	0.06	0.06	0.03	0.08
2000	0.8	500	0.001	0.09	0.04	0.05	0.07	0.03	0.03	0.07	0.12
2000	0.8	100	0.01	0.49	0.43	0.5	0.33	0.41	0.25	0.17	0.18
2000	0.8	200	0.01	0.46	0.45	0.33	0.39	0.2	0.39	0.14	0.11
2000	0.8	300	0.01	0.48	0.41	0.45	0.38	0.25	0.18	0.24	0.04
2000	0.8	400	0.01	0.49	0.56	0.41	0.36	0.28	0.21	0.17	0.13
2000	0.8	500	0.01	0.54	0.39	0.51	0.38	0.31	0.28	0.16	0.05
2000	0.8	100	0.1	1	1	1	1	1	1	0.99	0.8
2000	0.8	200	0.1	1	1	1	1	1	1	1	0.76
2000	0.8	300	0.1	1	1	1	1	1	1	1	0.82
2000	0.8	400	0.1	1	1	1	1	1	1	0.97	0.87
2000	0.8	500	0.1	1	1	1	1	1	1	0.99	0.85
2000	0.85	100	0	0.15	0.15	0.17	0.25	0.15	0.09	0.21	0.13
2000	0.85	200	0	0.13	0.13	0.14	0.12	0.09	0.12	0.12	0.11
2000	0.85	300	0	0.13	0.1	0.13	0.14	0.12	0.09	0.15	0.08
2000	0.85	400	0	0.07	0.06	0.07	0.12	0.09	0.11	0.08	0.06
2000	0.85	500	0	0.18	0.07	0.04	0.04	0.1	0.17	0.08	0.14
2000	0.85	100	0.001	0.18	0.18	0.17	0.26	0.28	0.2	0.14	0.19
2000	0.85	200	0.001	0.14	0.16	0.16	0.21	0.18	0.1	0.14	0.1
2000	0.85	300	0.001	0.15	0.16	0.17	0.12	0.16	0.1	0.09	0.08
2000	0.85	400	0.001	0.09	0.09	0.16	0.08	0.09	0.12	0.14	0.11
2000	0.85	500	0.001	0.1	0.09	0.11	0.15	0.14	0.08	0.15	0.08
2000	0.85	100	0.01	0.55	0.55	0.55	0.45	0.41	0.38	0.39	0.24
2000	0.85	200	0.01	0.62	0.57	0.52	0.44	0.47	0.4	0.3	0.24
2000	0.85	300	0.01	0.68	0.61	0.59	0.53	0.37	0.36	0.27	0.13
2000	0.85	400	0.01	0.52	0.55	0.63	0.49	0.41	0.33	0.2	0.19
2000	0.85	500	0.01	0.55	0.54	0.56	0.47	0.4	0.25	0.32	0.18
2000	0.85	100	0.1	1	1	1	1	1	1	0.99	0.95
2000	0.85	200	0.1	1	1	1	1	1	1	0.99	0.93
2000	0.85	300	0.1	1	1	1	1	1	1	0.99	0.9
2000	0.85	400	0.1	1	1	1	1	1	1	0.99	0.87
2000	0.85	500	0.1	1	1	1	1	1	1	1	0.87
2000	0.9	100	0	0.27	0.23	0.24	0.35	0.26	0.26	0.33	0.3
2000	0.9	200	0	0.23	0.18	0.25	0.25	0.18	0.27	0.26	0.24
2000	0.9	300	0	0.18	0.3	0.26	0.23	0.17	0.24	0.28	0.27
2000	0.9	400	0	0.22	0.18	0.2	0.24	0.27	0.23	0.2	0.27
2000	0.9	500	0	0.19	0.28	0.19	0.21	0.2	0.29	0.25	0.25
2000	0.9	100	0.001	0.4	0.29	0.36	0.4	0.27	0.27	0.36	0.31
2000	0.9	200	0.001	0.29	0.32	0.26	0.31	0.3	0.31	0.23	0.32
2000	0.9	300	0.001	0.29	0.24	0.31	0.26	0.3	0.27	0.32	0.32
2000	0.9	400	0.001	0.31	0.28	0.32	0.32	0.21	0.27	0.34	0.25
2000	0.9	500	0.001	0.28	0.24	0.3	0.23	0.21	0.29	0.2	0.21
2000	0.9	100	0.01	0.73	0.66	0.79	0.67	0.65	0.49	0.5	0.32
2000	0.9	200	0.01	0.7	0.67	0.69	0.65	0.55	0.55	0.37	0.37
2000	0.9	300	0.01	0.68	0.78	0.71	0.6	0.51	0.45	0.38	0.41
2000	0.9	400	0.01	0.71	0.72	0.67	0.56	0.69	0.45	0.39	0.33
2000	0.9	500	0.01	0.66	0.65	0.64	0.56	0.54	0.49	0.5	0.31
2000	0.9	100	0.1	1	1	1	1	1	1	0.99	0.94
2000	0.9	200	0.1	1	1	1	1	1	1	1	0.91
2000	0.9	300	0.1	1	1	1	1	1	1	0.99	0.9
2000	0.9	400	0.1	1	1	1	1	1	1	1	0.92
2000	0.9	500	0.1	1	1	1	1	1	1	0.99	0.92
2000	0.95	100	0	0.62	0.57	0.54	0.61	0.54	0.59	0.56	0.54
2000	0.95	200	0	0.46	0.48	0.59	0.46	0.56	0.55	0.51	0.55
2000	0.95	300	0	0.48	0.44	0.48	0.45	0.43	0.52	0.52	0.51
2000	0.95	400	0	0.44	0.52	0.47	0.44	0.59	0.47	0.5	0.42
2000	0.95	500	0	0.49	0.47	0.47	0.46	0.54	0.51	0.51	0.53
2000	0.95	100	0.001	0.66	0.66	0.56	0.67	0.67	0.67	0.56	0.57
2000	0.95	200	0.001	0.59	0.66	0.61	0.52	0.55	0.57	0.56	0.5
2000	0.95	300	0.001	0.51	0.47	0.57	0.44	0.54	0.51	0.63	0.5
2000	0.95	400	0.001	0.5	0.55	0.43	0.52	0.49	0.46	0.45	0.53
2000	0.95	500	0.001	0.53	0.57	0.61	0.49	0.51	0.47	0.47	0.54
2000	0.95	100	0.01	0.78	0.89	0.83	0.86	0.76	0.65	0.61	0.59
2000	0.95	200	0.01	0.89	0.9	0.91	0.79	0.77	0.77	0.65	0.59
2000	0.95	300	0.01	0.84	0.85	0.79	0.86	0.71	0.7	0.69	0.6
2000	0.95	400	0.01	0.9	0.89	0.91	0.7	0.84	0.68	0.67	0.49
2000	0.95	500	0.01	0.85	0.82	0.8	0.74	0.7	0.74	0.72	0.52
2000	0.95	100	0.1	1	1	1	1	1	1	0.99	0.99
2000	0.95	200	0.1	1	1	1	1	1	1	1	0.97
2000	0.95	300	0.1	1	1	1	1	1	1	1	0.96
2000	0.95	400	0.1	1	1	1	1	1	1	1	0.95
2000	0.95	500	0.1	1	1	1	1	1	1	1	0.98
4000	0.3	100	0	0	0	0	0	0	0	0	0
4000	0.3	200	0	0	0	0	0	0	0	0	0
4000	0.3	300	0	0	0	0	0	0	0	0	0
4000	0.3	400	0	0	0	0	0	0	0	0	0
4000	0.3	500	0	0	0	0	0	0	0	0	0
4000	0.3	100	0.001	0	0	0	0	0	0	0	0
4000	0.3	200	0.001	0	0	0	0	0	0	0	0
4000	0.3	300	0.001	0	0	0	0	0	0	0	0
4000	0.3	400	0.001	0	0	0	0	0	0	0	0
4000	0.3	500	0.001	0	0	0	0	0	0	0	0
4000	0.3	100	0.01	0	0	0	0	0	0	0	0
4000	0.3	200	0.01	0	0	0	0	0	0	0	0
4000	0.3	300	0.01	0	0	0	0	0	0	0	0
4000	0.3	400	0.01	0	0	0	0	0	0	0	0
4000	0.3	500	0.01	0	0	0	0	0	0	0	0
4000	0.3	100	0.1	1	1	1	1	1	0.98	0.8	0.05
4000	0.3	200	0.1	1	1	1	1	1	0.99	0.79	0.06
4000	0.3	300	0.1	1	1	1	1	1	1	0.82	0.03
4000	0.3	400	0.1	1	1	1	1	1	1	0.84	0.06
4000	0.3	500	0.1	1	1	1	1	1	0.99	0.82	0.04
4000	0.35	100	0	0	0	0	0	0	0	0	0
4000	0.35	200	0	0	0	0	0	0	0	0	0
4000	0.35	300	0	0	0	0	0	0	0	0	0
4000	0.35	400	0	0	0	0	0	0	0	0	0
4000	0.35	500	0	0	0	0	0	0	0	0	0
4000	0.35	100	0.001	0	0	0	0	0	0	0	0
4000	0.35	200	0.001	0	0	0	0	0	0	0	0
4000	0.35	300	0.001	0	0	0	0	0	0	0	0
4000	0.35	400	0.001	0	0	0	0	0	0	0	0
4000	0.35	500	0.001	0	0	0	0	0	0	0	0
4000	0.35	100	0.01	0	0	0	0	0	0	0	0
4000	0.35	200	0.01	0	0	0	0	0	0	0	0
4000	0.35	300	0.01	0	0	0	0	0	0	0	0
4000	0.35	400	0.01	0	0	0	0	0	0	0	0
4000	0.35	500	0.01	0	0	0	0	0	0	0	0
4000	0.35	100	0.1	1	1	1	1	1	0.99	0.84	0.11
4000	0.35	200	0.1	1	1	1	1	1	0.98	0.88	0.04
4000	0.35	300	0.1	1	1	1	1	1	0.98	0.8	0.07
4000	0.35	400	0.1	1	1	1	1	1	0.97	0.86	0.08
4000	0.35	500	0.1	1	1	1	1	1	1	0.91	0.02
4000	0.4	100	0	0	0	0	0	0	0	0	0
4000	0.4	200	0	0	0	0	0	0	0	0	0
4000	0.4	300	0	0	0	0	0	0	0	0	0
4000	0.4	400	0	0	0	0	0	0	0	0	0
4000	0.4	500	0	0	0	0	0	0	0	0	0
4000	0.4	100	0.001	0	0	0	0	0	0	0	0
4000	0.4	200	0.001	0	0	0	0	0	0	0	0
4000	0.4	300	0.001	0	0	0	0	0	0	0	0
4000	0.4	400	0.001	0	0	0	0	0	0	0	0
4000	0.4	500	0.001	0	0	0	0	0	0	0	0
4000	0.4	100	0.01	0	0	0	0	0	0	0	0
4000	0.4	200	0.01	0	0	0	0	0	0	0	0
4000	0.4	300	0.01	0	0	0	0	0	0	0	0
4000	0.4	400	0.01	0	0	0	0	0	0	0	0
4000	0.4	500	0.01	0	0	0	0	0	0	0	0
4000	0.4	100	0.1	1	1	1	1	0.99	0.97	0.87	0.11
4000	0.4	200	0.1	1	1	1	1	1	1	0.88	0.09
4000	0.4	300	0.1	1	1	1	1	1	1	0.87	0.18
4000	0.4	400	0.1	1	1	1	1	1	0.97	0.9	0.09
4000	0.4	500	0.1	1	1	1	1	1	1	0.9	0.15
4000	0.45	100	0	0	0	0	0	0	0	0	0
4000	0.45	200	0	0	0	0	0	0	0	0	0
4000	0.45	300	0	0	0	0	0	0	0	0	0
4000	0.45	400	0	0	0	0	0	0	0	0	0
4000	0.45	500	0	0	0	0	0	0	0	0	0
4000	0.45	100	0.001	0	0	0	0	0	0	0	0
4000	0.45	200	0.001	0	0	0	0	0	0	0	0
4000	0.45	300	0.001	0	0	0	0	0	0	0	0
4000	0.45	400	0.001	0	0	0	0	0	0	0	0
4000	0.45	500	0.001	0	0	0	0	0	0	0	0
4000	0.45	100	0.01	0	0	0.01	0.01	0.01	0	0	0
4000	0.45	200	0.01	0	0	0	0	0	0	0	0
4000	0.45	300	0.01	0.01	0	0	0	0	0	0	0
4000	0.45	400	0.01	0	0.01	0	0	0	0	0	0
4000	0.45	500	0.01	0	0	0	0	0	0	0	0
4000	0.45	100	0.1	1	1	1	1	1	0.98	0.91	0.14
4000	0.45	200	0.1	1	1	1	1	1	0.99	0.91	0.14
4000	0.45	300	0.1	1	1	1	1	1	0.99	0.91	0.17
4000	0.45	400	0.1	1	1	1	1	1	1	0.92	0.21
4000	0.45	500	0.1	1	1	1	1	1	1	0.86	0.18
4000	0.5	100	0	0	0	0	0	0	0	0	0
4000	0.5	200	0	0	0	0	0	0	0	0	0
4000	0.5	300	0	0	0	0	0	0	0	0	0
4000	0.5	400	0	0	0	0	0	0	0	0	0
4000	0.5	500	0	0	0	0	0	0	0	0	0
4000	0.5	100	0.001	0	0	0	0	0	0	0	0
4000	0.5	200	0.001	0	0	0	0	0	0	0	0
4000	0.5	300	0.001	0	0	0	0	0	0	0	0
4000	0.5	400	0.001	0	0	0	0	0	0	0	0
4000	0.5	500	0.001	0	0	0	0	0	0	0	0
4000	0.5	100	0.01	0.01	0.03	0	0	0	0	0.01	0
4000	0.5	200	0.01	0.03	0.01	0	0.01	0	0	0	0
4000	0.5	300	0.01	0.02	0.01	0.01	0.01	0	0	0	0
4000	0.5	400	0.01	0.02	0	0	0	0	0	0	0
4000	0.5	500	0.01	0.02	0.01	0	0	0	0	0	0
4000	0.5	100	0.1	1	1	1	1	1	0.99	0.89	0.26
4000	0.5	200	0.1	1	1	1	1	1	1	0.93	0.18
4000	0.5	300	0.1	1	1	1	1	1	0.99	0.91	0.18
4000	0.5	400	0.1	1	1	1	1	1	1	0.95	0.25
4000	0.5	500	0.1	1	1	1	1	1	0.99	0.86	0.21
4000	0.55	100	0	0	0	0	0	0	0	0	0
4000	0.55	200	0	0	0	0	0	0	0	0	0
4000	0.55	300	0	0	0	0	0	0	0	0	0
4000	0.55	400	0	0	0	0	0	0	0	0	0
4000	0.55	500	0	0	0	0	0	0	0	0	0
4000	0.55	100	0.001	0	0	0	0	0	0	0	0
4000	0.55	200	0.001	0	0	0	0	0	0	0	0
4000	0.55	300	0.001	0	0	0	0	0	0	0	0
4000	0.55	400	0.001	0	0	0	0	0	0	0	0
4000	0.55	500	0.001	0	0	0	0	0	0	0	0
4000	0.55	100	0.01	0.05	0.01	0.01	0.01	0.01	0	0	0
4000	0.55	200	0.01	0.05	0.03	0	0.01	0	0	0	0
4000	0.55	300	0.01	0.03	0.05	0.01	0.02	0	0	0	0
4000	0.55	400	0.01	0	0.01	0.01	0	0.01	0	0	0
4000	0.55	500	0.01	0.04	0.02	0.01	0	0	0	0	0
4000	0.55	100	0.1	1	1	1	1	1	0.99	0.94	0.31
4000	0.55	200	0.1	1	1	1	1	1	0.99	0.94	0.3
4000	0.55	300	0.1	1	1	1	1	1	1	0.94	0.18
4000	0.55	400	0.1	1	1	1	1	1	1	0.9	0.33
4000	0.55	500	0.1	1	1	1	1	1	1	0.95	0.32
4000	0.6	100	0	0.01	0	0	0	0	0	0	0
4000	0.6	200	0	0	0	0	0	0	0	0	0
4000	0.6	300	0	0	0	0	0	0	0	0	0
4000	0.6	400	0	0	0	0	0	0	0	0	0
4000	0.6	500	0	0	0	0	0	0	0	0	0
4000	0.6	100	0.001	0	0	0	0	0	0	0	0
4000	0.6	200	0.001	0	0	0	0	0	0	0	0
4000	0.6	300	0.001	0	0	0	0	0	0	0	0
4000	0.6	400	0.001	0	0	0	0	0	0	0	0
4000	0.6	500	0.001	0	0	0	0	0	0	0	0
4000	0.6	100	0.01	0.04	0.04	0.03	0.01	0	0.01	0	0
4000	0.6	200	0.01	0.06	0.03	0.04	0.02	0	0	0	0
4000	0.6	300	0.01	0.05	0.01	0.02	0.02	0	0	0	0
4000	0.6	400	0.01	0.04	0.01	0.02	0	0.03	0	0	0
4000	0.6	500	0.01	0.05	0.07	0.01	0	0	0.01	0	0
4000	0.6	100	0.1	1	1	1	1	1	1	0.93	0.34
4000	0.6	200	0.1	1	1	1	1	1	1	0.98	0.49
4000	0.6	300	0.1	1	1	1	1	1	1	0.89	0.43
4000	0.6	400	0.1	1	1	1	1	1	0.99	0.99	0.43
4000	0.6	500	0.1	1	1	1	1	1	0.99	0.98	0.31
4000	0.65	100	0	0	0	0	0	0	0	0	0
4000	0.65	200	0	0	0	0	0	0	0	0	0
4000	0.65	300	0	0	0	0	0	0	0	0	0
4000	0.65	400	0	0	0	0	0	0	0	0	0
4000	0.65	500	0	0	0	0	0	0	0	0	0
4000	0.65	100	0.001	0	0.01	0	0	0	0.01	0	0
4000	0.65	200	0.001	0	0	0	0	0	0	0	0
4000	0.65	300	0.001	0	0	0	0	0	0	0	0
4000	0.65	400	0.001	0	0	0	0	0	0	0	0
4000	0.65	500	0.001	0	0	0	0	0	0	0	0
4000	0.65	100	0.01	0.14	0.06	0	0.05	0.08	0.04	0	0
4000	0.65	200	0.01	0.04	0.07	0.05	0.04	0.02	0.02	0	0
4000	0.65	300	0.01	0.08	0.07	0.04	0.03	0	0	0	0
4000	0.65	400	0.01	0.07	0.04	0.09	0.02	0.01	0	0	0
4000	0.65	500	0.01	0.06	0.07	0.03	0.03	0.01	0	0	0
4000	0.65	100	0.1	1	1	1	1	1	0.99	0.94	0.4
4000	0.65	200	0.1	1	1	1	1	1	0.99	0.97	0.36
4000	0.65	300	0.1	1	1	1	1	1	1	0.95	0.5
4000	0.65	400	0.1	1	1	1	1	1	1	0.96	0.33
4000	0.65	500	0.1	1	1	1	1	1	1	0.95	0.4
4000	0.7	100	0	0.01	0	0	0	0.01	0	0	0.01
4000	0.7	200	0	0	0	0	0	0	0	0	0
4000	0.7	300	0	0	0	0	0	0	0	0	0
4000	0.7	400	0	0	0	0	0	0	0	0	0
4000	0.7	500	0	0	0	0	0	0	0	0	0
4000	0.7	100	0.001	0.01	0.01	0	0	0.01	0.02	0	0
4000	0.7	200	0.001	0	0	0.01	0	0	0	0.01	0
4000	0.7	300	0.001	0	0	0	0	0	0	0	0
4000	0.7	400	0.001	0	0	0	0	0	0	0	0
4000	0.7	500	0.001	0	0	0	0	0	0	0	0
4000	0.7	100	0.01	0.2	0.11	0.07	0.06	0.05	0.02	0.05	0.01
4000	0.7	200	0.01	0.12	0.1	0.07	0.04	0.05	0.01	0	0
4000	0.7	300	0.01	0.07	0.09	0.08	0.05	0.04	0.02	0	0
4000	0.7	400	0.01	0.14	0.16	0.04	0.03	0	0.01	0	0
4000	0.7	500	0.01	0.13	0.11	0.05	0.05	0.01	0.01	0	0.01
4000	0.7	100	0.1	1	1	1	1	1	1	0.97	0.51
4000	0.7	200	0.1	1	1	1	1	1	1	0.95	0.52
4000	0.7	300	0.1	1	1	1	1	1	1	0.97	0.54
4000	0.7	400	0.1	1	1	1	1	1	0.99	0.97	0.53
4000	0.7	500	0.1	1	1	1	1	1	1	0.96	0.46
4000	0.75	100	0	0.01	0.01	0.01	0.02	0.01	0	0.02	0.01
4000	0.75	200	0	0.02	0.01	0	0	0	0.01	0	0
4000	0.75	300	0	0.01	0	0	0	0	0	0	0
4000	0.75	400	0	0	0	0	0	0	0	0	0
4000	0.75	500	0	0.01	0	0	0	0	0	0	0
4000	0.75	100	0.001	0	0	0.01	0	0.01	0	0.02	0
4000	0.75	200	0.001	0	0	0	0.01	0.01	0	0	0
4000	0.75	300	0.001	0	0	0	0	0	0	0	0.01
4000	0.75	400	0.001	0	0.02	0	0	0	0	0	0
4000	0.75	500	0.001	0	0	0	0	0	0.01	0	0
4000	0.75	100	0.01	0.25	0.18	0.1	0.13	0.09	0.07	0.04	0.02
4000	0.75	200	0.01	0.17	0.18	0.11	0.13	0.06	0.07	0.02	0
4000	0.75	300	0.01	0.1	0.12	0.1	0.09	0.06	0.05	0.02	0.02
4000	0.75	400	0.01	0.18	0.12	0.15	0.11	0.1	0.08	0.02	0.01
4000	0.75	500	0.01	0.15	0.13	0.06	0.08	0.06	0.03	0.02	0.03
4000	0.75	100	0.1	1	1	1	1	1	1	0.99	0.64
4000	0.75	200	0.1	1	1	1	1	1	1	0.96	0.63
4000	0.75	300	0.1	1	1	1	1	1	1	0.98	0.64
4000	0.75	400	0.1	1	1	1	1	1	0.99	0.99	0.59
4000	0.75	500	0.1	1	1	1	1	1	1	0.98	0.64
4000	0.8	100	0	0.03	0.02	0.01	0.01	0.01	0.04	0.01	0.02
4000	0.8	200	0	0.01	0	0	0	0	0	0.01	0
4000	0.8	300	0	0.01	0	0	0	0	0.01	0	0
4000	0.8	400	0	0	0.01	0	0.01	0	0	0.01	0
4000	0.8	500	0	0.01	0.02	0.01	0	0	0	0	0
4000	0.8	100	0.001	0.02	0.01	0.02	0.03	0.04	0.03	0.04	0.02
4000	0.8	200	0.001	0	0.02	0.01	0	0.02	0.02	0.03	0.01
4000	0.8	300	0.001	0.02	0	0	0.01	0.01	0	0	0.01
4000	0.8	400	0.001	0.02	0	0.01	0	0.02	0	0	0
4000	0.8	500	0.001	0	0.02	0.01	0.01	0	0.01	0	0.01
4000	0.8	100	0.01	0.33	0.28	0.29	0.16	0.16	0.19	0.09	0.05
4000	0.8	200	0.01	0.26	0.29	0.26	0.13	0.1	0.08	0.02	0.02
4000	0.8	300	0.01	0.2	0.28	0.18	0.12	0.06	0.08	0.02	0.01
4000	0.8	400	0.01	0.36	0.2	0.13	0.16	0.1	0.05	0.03	0
4000	0.8	500	0.01	0.18	0.19	0.17	0.19	0.1	0.03	0.03	0.01
4000	0.8	100	0.1	1	1	1	1	1	0.99	0.98	0.68
4000	0.8	200	0.1	1	1	1	1	1	0.99	0.99	0.66
4000	0.8	300	0.1	1	1	1	1	1	1	0.95	0.72
4000	0.8	400	0.1	1	1	1	1	1	1	1	0.69
4000	0.8	500	0.1	1	1	1	1	1	1	0.97	0.64
4000	0.85	100	0	0.11	0.06	0.13	0.08	0.05	0.11	0.08	0.08
4000	0.85	200	0	0.05	0.01	0.03	0.03	0.02	0.03	0.03	0.06
4000	0.85	300	0	0.02	0.05	0	0.02	0.02	0.02	0.02	0.03
4000	0.85	400	0	0.03	0.02	0.02	0.05	0.03	0.04	0.03	0.03
4000	0.85	500	0	0.02	0.01	0.01	0.04	0	0.03	0	0.01
4000	0.85	100	0.001	0.07	0.07	0.07	0.1	0.05	0.09	0.09	0.04
4000	0.85	200	0.001	0.03	0.02	0.06	0.05	0.02	0.05	0.06	0.02
4000	0.85	300	0.001	0.01	0.02	0.02	0.01	0.04	0.03	0.03	0.02
4000	0.85	400	0.001	0.01	0.04	0.03	0.02	0	0.02	0.01	0.02
4000	0.85	500	0.001	0.03	0.03	0.01	0.01	0.01	0.02	0.02	0.02
4000	0.85	100	0.01	0.42	0.4	0.35	0.31	0.24	0.2	0.13	0.09
4000	0.85	200	0.01	0.37	0.41	0.28	0.23	0.2	0.11	0.11	0.07
4000	0.85	300	0.01	0.36	0.32	0.19	0.22	0.13	0.16	0.09	0.03
4000	0.85	400	0.01	0.33	0.36	0.3	0.29	0.2	0.13	0.14	0.03
4000	0.85	500	0.01	0.35	0.34	0.35	0.27	0.2	0.14	0.06	0.04
4000	0.85	100	0.1	1	1	1	1	1	1	0.98	0.73
4000	0.85	200	0.1	1	1	1	1	1	1	1	0.78
4000	0.85	300	0.1	1	1	1	1	1	1	0.98	0.77
4000	0.85	400	0.1	1	1	1	1	1	1	0.99	0.73
4000	0.85	500	0.1	1	1	1	1	1	1	0.99	0.8
4000	0.9	100	0	0.22	0.18	0.2	0.2	0.14	0.2	0.16	0.16
4000	0.9	200	0	0.12	0.08	0.16	0.07	0.06	0.09	0.13	0.12
4000	0.9	300	0	0.1	0.17	0.05	0.1	0.14	0.03	0.05	0.06
4000	0.9	400	0	0.06	0.1	0.06	0.02	0.07	0.09	0.06	0.08
4000	0.9	500	0	0.08	0.06	0.1	0.05	0.06	0.1	0.04	0.05
4000	0.9	100	0.001	0.15	0.2	0.2	0.16	0.16	0.19	0.22	0.15
4000	0.9	200	0.001	0.08	0.11	0.12	0.14	0.16	0.13	0.13	0.08
4000	0.9	300	0.001	0.09	0.06	0.12	0.09	0.13	0.1	0.1	0.06
4000	0.9	400	0.001	0.07	0.1	0.09	0.06	0.08	0.07	0.07	0.03
4000	0.9	500	0.001	0.06	0.06	0.07	0.09	0.08	0.05	0.1	0.03
4000	0.9	100	0.01	0.58	0.47	0.45	0.4	0.39	0.41	0.24	0.22
4000	0.9	200	0.01	0.48	0.48	0.41	0.46	0.35	0.33	0.22	0.13
4000	0.9	300	0.01	0.59	0.54	0.49	0.46	0.28	0.33	0.19	0.18
4000	0.9	400	0.01	0.5	0.58	0.47	0.42	0.39	0.26	0.19	0.08
4000	0.9	500	0.01	0.49	0.52	0.45	0.41	0.28	0.24	0.23	0.14
4000	0.9	100	0.1	1	1	1	1	1	1	0.97	0.75
4000	0.9	200	0.1	1	1	1	1	1	1	0.99	0.9
4000	0.9	300	0.1	1	1	1	1	1	1	1	0.83
4000	0.9	400	0.1	1	1	1	1	1	1	1	0.8
4000	0.9	500	0.1	1	1	1	1	1	1	0.99	0.86
4000	0.95	100	0	0.34	0.4	0.35	0.4	0.5	0.38	0.38	0.4
4000	0.95	200	0	0.36	0.38	0.25	0.36	0.4	0.36	0.31	0.36
4000	0.95	300	0	0.25	0.27	0.25	0.28	0.22	0.29	0.29	0.22
4000	0.95	400	0	0.26	0.28	0.25	0.27	0.22	0.29	0.3	0.27
4000	0.95	500	0	0.25	0.3	0.2	0.25	0.28	0.25	0.25	0.24
4000	0.95	100	0.001	0.46	0.48	0.41	0.44	0.41	0.42	0.5	0.49
4000	0.95	200	0.001	0.32	0.37	0.42	0.35	0.37	0.41	0.31	0.28
4000	0.95	300	0.001	0.25	0.28	0.4	0.27	0.35	0.29	0.3	0.28
4000	0.95	400	0.001	0.37	0.26	0.33	0.3	0.34	0.31	0.22	0.23
4000	0.95	500	0.001	0.32	0.37	0.31	0.33	0.36	0.32	0.25	0.32
4000	0.95	100	0.01	0.77	0.83	0.74	0.68	0.66	0.55	0.56	0.42
4000	0.95	200	0.01	0.75	0.73	0.65	0.7	0.62	0.56	0.46	0.35
4000	0.95	300	0.01	0.69	0.65	0.65	0.63	0.66	0.59	0.48	0.38
4000	0.95	400	0.01	0.76	0.67	0.77	0.65	0.56	0.51	0.43	0.28
4000	0.95	500	0.01	0.74	0.69	0.7	0.71	0.62	0.5	0.46	0.45
4000	0.95	100	0.1	1	1	1	1	1	1	1	0.93
4000	0.95	200	0.1	1	1	1	1	1	1	1	0.88
4000	0.95	300	0.1	1	1	1	1	1	1	1	0.94
4000	0.95	400	0.1	1	1	1	1	1	1	1	0.92
4000	0.95	500	0.1	1	1	1	1	1	1	0.99	0.93
6000	0.3	100	0	0	0	0	0	0	0	0	0
6000	0.3	200	0	0	0	0	0	0	0	0	0
6000	0.3	300	0	0	0	0	0	0	0	0	0
6000	0.3	400	0	0	0	0	0	0	0	0	0
6000	0.3	500	0	0	0	0	0	0	0	0	0
6000	0.3	100	0.001	0	0	0	0	0	0	0	0
6000	0.3	200	0.001	0	0	0	0	0	0	0	0
6000	0.3	300	0.001	0	0	0	0	0	0	0	0
6000	0.3	400	0.001	0	0	0	0	0	0	0	0
6000	0.3	500	0.001	0	0	0	0	0	0	0	0
6000	0.3	100	0.01	0	0	0	0	0	0	0	0
6000	0.3	200	0.01	0	0	0	0	0	0	0	0
6000	0.3	300	0.01	0	0	0	0	0	0	0	0
6000	0.3	400	0.01	0	0	0	0	0	0	0	0
6000	0.3	500	0.01	0	0	0	0	0	0	0	0
6000	0.3	100	0.1	1	1	1	1	1	0.99	0.75	0.03
6000	0.3	200	0.1	1	1	1	1	1	0.99	0.76	0
6000	0.3	300	0.1	1	1	1	1	1	0.99	0.73	0
6000	0.3	400	0.1	1	1	1	1	1	0.99	0.78	0
6000	0.3	500	0.1	1	1	1	1	1	1	0.8	0.01
6000	0.35	100	0	0	0	0	0	0	0	0	0
6000	0.35	200	0	0	0	0	0	0	0	0	0
6000	0.35	300	0	0	0	0	0	0	0	0	0
6000	0.35	400	0	0	0	0	0	0	0	0	0
6000	0.35	500	0	0	0	0	0	0	0	0	0
6000	0.35	100	0.001	0	0	0	0	0	0	0	0
6000	0.35	200	0.001	0	0	0	0	0	0	0	0
6000	0.35	300	0.001	0	0	0	0	0	0	0	0
6000	0.35	400	0.001	0	0	0	0	0	0	0	0
6000	0.35	500	0.001	0	0	0	0	0	0	0	0
6000	0.35	100	0.01	0	0	0	0	0	0	0	0
6000	0.35	200	0.01	0	0	0	0	0	0	0	0
6000	0.35	300	0.01	0	0	0	0	0	0	0	0
6000	0.35	400	0.01	0	0	0	0	0	0	0	0
6000	0.35	500	0.01	0	0	0	0	0	0	0	0
6000	0.35	100	0.1	1	1	1	1	1	1	0.81	0
6000	0.35	200	0.1	1	1	1	1	1	0.99	0.89	0.07
6000	0.35	300	0.1	1	1	1	1	1	0.99	0.74	0.02
6000	0.35	400	0.1	1	1	1	1	1	0.95	0.83	0.03
6000	0.35	500	0.1	1	1	1	1	1	0.99	0.78	0.01
6000	0.4	100	0	0	0	0	0	0	0	0	0
6000	0.4	200	0	0	0	0	0	0	0	0	0
6000	0.4	300	0	0	0	0	0	0	0	0	0
6000	0.4	400	0	0	0	0	0	0	0	0	0
6000	0.4	500	0	0	0	0	0	0	0	0	0
6000	0.4	100	0.001	0	0	0	0	0	0	0	0
6000	0.4	200	0.001	0	0	0	0	0	0	0	0
6000	0.4	300	0.001	0	0	0	0	0	0	0	0
6000	0.4	400	0.001	0	0	0	0	0	0	0	0
6000	0.4	500	0.001	0	0	0	0	0	0	0	0
6000	0.4	100	0.01	0	0	0	0	0	0	0	0
6000	0.4	200	0.01	0	0	0	0	0	0	0	0
6000	0.4	300	0.01	0	0	0	0	0	0	0	0
6000	0.4	400	0.01	0	0	0	0	0	0	0	0
6000	0.4	500	0.01	0	0	0	0	0	0	0	0
6000	0.4	100	0.1	1	1	1	1	1	0.99	0.85	0.05
6000	0.4	200	0.1	1	1	1	1	1	1	0.85	0.01
6000	0.4	300	0.1	1	1	1	1	0.99	0.96	0.8	0.02
6000	0.4	400	0.1	1	1	1	1	1	0.99	0.82	0.02
6000	0.4	500	0.1	1	1	1	1	1	1	0.87	0.02
6000	0.45	100	0	0	0	0	0	0	0	0	0
6000	0.45	200	0	0	0	0	0	0	0	0	0
6000	0.45	300	0	0	0	0	0	0	0	0	0
6000	0.45	400	0	0	0	0	0	0	0	0	0
6000	0.45	500	0	0	0	0	0	0	0	0	0
6000	0.45	100	0.001	0	0	0	0	0	0	0	0
6000	0.45	200	0.001	0	0	0	0	0	0	0	0
6000	0.45	300	0.001	0	0	0	0	0	0	0	0
6000	0.45	400	0.001	0	0	0	0	0	0	0	0
6000	0.45	500	0.001	0	0	0	0	0	0	0	0
6000	0.45	100	0.01	0	0	0	0	0	0	0	0
6000	0.45	200	0.01	0	0	0	0	0	0	0	0
6000	0.45	300	0.01	0	0	0	0	0	0	0	0
6000	0.45	400	0.01	0	0	0	0	0	0	0	0
6000	0.45	500	0.01	0	0	0	0	0	0	0	0
6000	0.45	100	0.1	1	1	1	1	1	1	0.86	0.08
6000	0.45	200	0.1	1	1	1	1	1	0.99	0.88	0.08
6000	0.45	300	0.1	1	1	1	1	1	1	0.81	0.07
6000	0.45	400	0.1	1	1	1	1	1	1	0.87	0.07
6000	0.45	500	0.1	1	1	1	1	1	0.99	0.8	0.06
6000	0.5	100	0	0	0	0	0	0	0	0	0
6000	0.5	200	0	0	0	0	0	0	0	0	0
6000	0.5	300	0	0	0	0	0	0	0	0	0
6000	0.5	400	0	0	0	0	0	0	0	0	0
6000	0.5	500	0	0	0	0	0	0	0	0	0
6000	0.5	100	0.001	0	0	0	0	0	0	0	0
6000	0.5	200	0.001	0	0	0	0	0	0	0	0
6000	0.5	300	0.001	0	0	0	0	0	0	0	0
6000	0.5	400	0.001	0	0	0	0	0	0	0	0
6000	0.5	500	0.001	0	0	0	0	0	0	0	0
6000	0.5	100	0.01	0	0	0	0	0	0	0	0
6000	0.5	200	0.01	0	0	0	0	0	0	0	0
6000	0.5	300	0.01	0	0	0	0	0	0	0	0
6000	0.5	400	0.01	0	0	0	0	0	0	0	0
6000	0.5	500	0.01	0	0	0	0	0	0	0	0
6000	0.5	100	0.1	1	1	1	1	1	1	0.91	0.09
6000	0.5	200	0.1	1	1	1	1	1	1	0.93	0.13
6000	0.5	300	0.1	1	1	1	1	1	0.99	0.93	0.12
6000	0.5	400	0.1	1	1	1	1	0.99	0.99	0.88	0.13
6000	0.5	500	0.1	1	1	1	1	1	0.99	0.89	0.11
6000	0.55	100	0	0	0	0	0	0	0	0	0
6000	0.55	200	0	0	0	0	0	0	0	0	0
6000	0.55	300	0	0	0	0	0	0	0	0	0
6000	0.55	400	0	0	0	0	0	0	0	0	0
6000	0.55	500	0	0	0	0	0	0	0	0	0
6000	0.55	100	0.001	0	0	0	0	0	0	0	0
6000	0.55	200	0.001	0	0	0	0	0	0	0	0
6000	0.55	300	0.001	0	0	0	0	0	0	0	0
6000	0.55	400	0.001	0	0	0	0	0	0	0	0
6000	0.55	500	0.001	0	0	0	0	0	0	0	0
6000	0.55	100	0.01	0	0	0	0	0	0	0	0
6000	0.55	200	0.01	0	0	0	0	0	0	0	0
6000	0.55	300	0.01	0	0	0	0	0	0	0	0
6000	0.55	400	0.01	0	0.02	0	0	0	0	0	0
6000	0.55	500	0.01	0.01	0	0.01	0	0	0	0	0
6000	0.55	100	0.1	1	1	1	1	1	1	0.91	0.13
6000	0.55	200	0.1	1	1	1	1	1	1	0.83	0.15
6000	0.55	300	0.1	1	1	1	1	1	1	0.88	0.14
6000	0.55	400	0.1	1	1	1	1	1	0.98	0.9	0.12
6000	0.55	500	0.1	1	1	1	1	1	0.99	0.91	0.15
6000	0.6	100	0	0	0	0	0	0	0	0	0
6000	0.6	200	0	0	0	0	0	0	0	0	0
6000	0.6	300	0	0	0	0	0	0	0	0	0
6000	0.6	400	0	0	0	0	0	0	0	0	0
6000	0.6	500	0	0	0	0	0	0	0	0	0
6000	0.6	100	0.001	0	0	0	0	0	0	0	0
6000	0.6	200	0.001	0	0	0	0	0	0	0	0
6000	0.6	300	0.001	0	0	0	0	0	0	0	0
6000	0.6	400	0.001	0	0	0	0	0	0	0	0
6000	0.6	500	0.001	0	0	0	0	0	0	0	0
6000	0.6	100	0.01	0.01	0	0	0	0	0	0	0
6000	0.6	200	0.01	0	0	0	0	0	0	0	0
6000	0.6	300	0.01	0	0	0	0	0	0	0	0
6000	0.6	400	0.01	0.01	0	0	0	0	0	0	0
6000	0.6	500	0.01	0.02	0.02	0	0	0	0	0	0
6000	0.6	100	0.1	1	1	1	1	1	1	0.91	0.16
6000	0.6	200	0.1	1	1	1	1	1	1	0.93	0.3
6000	0.6	300	0.1	1	1	1	1	1	0.99	0.92	0.3
6000	0.6	400	0.1	1	1	1	1	1	1	0.95	0.22
6000	0.6	500	0.1	1	1	1	1	1	1	0.95	0.1
6000	0.65	100	0	0	0	0	0	0	0	0	0
6000	0.65	200	0	0	0	0	0	0	0	0	0
6000	0.65	300	0	0	0	0	0	0	0	0	0
6000	0.65	400	0	0	0	0	0	0	0	0	0
6000	0.65	500	0	0	0	0	0	0	0	0	0
6000	0.65	100	0.001	0	0	0	0	0	0	0	0
6000	0.65	200	0.001	0	0	0	0	0	0	0	0
6000	0.65	300	0.001	0	0	0	0	0	0	0	0
6000	0.65	400	0.001	0	0	0	0	0	0	0	0
6000	0.65	500	0.001	0	0	0	0	0	0	0	0
6000	0.65	100	0.01	0.03	0.03	0	0	0.01	0	0	0
6000	0.65	200	0.01	0.01	0.01	0.01	0.01	0	0	0	0
6000	0.65	300	0.01	0	0.03	0	0.01	0	0	0	0
6000	0.65	400	0.01	0.02	0	0	0.01	0	0	0	0
6000	0.65	500	0.01	0.03	0.01	0.02	0	0	0	0	0
6000	0.65	100	0.1	1	1	1	1	1	1	0.92	0.33
6000	0.65	200	0.1	1	1	1	1	1	1	0.94	0.27
6000	0.65	300	0.1	1	1	1	1	0.99	0.99	0.89	0.32
6000	0.65	400	0.1	1	1	1	1	1	0.99	0.89	0.32
6000	0.65	500	0.1	1	1	1	1	1	0.99	0.93	0.28
6000	0.7	100	0	0	0	0	0	0	0	0	0
6000	0.7	200	0	0	0	0	0	0	0	0	0
6000	0.7	300	0	0	0	0	0	0	0	0	0
6000	0.7	400	0	0	0	0	0	0	0	0	0
6000	0.7	500	0	0	0	0	0	0	0	0	0
6000	0.7	100	0.001	0	0	0	0	0	0	0	0
6000	0.7	200	0.001	0	0	0	0	0	0	0	0
6000	0.7	300	0.001	0	0	0	0	0	0	0	0
6000	0.7	400	0.001	0	0	0	0	0	0	0	0
6000	0.7	500	0.001	0	0	0	0	0	0	0	0
6000	0.7	100	0.01	0.01	0.05	0	0.01	0	0	0	0
6000	0.7	200	0.01	0.01	0.05	0.02	0.02	0	0	0	0
6000	0.7	300	0.01	0.03	0.01	0.02	0	0	0	0	0
6000	0.7	400	0.01	0.05	0.03	0	0.01	0	0	0	0
6000	0.7	500	0.01	0.02	0.02	0.01	0.02	0	0	0	0
6000	0.7	100	0.1	1	1	1	1	1	1	0.93	0.35
6000	0.7	200	0.1	1	1	1	1	1	1	0.97	0.33
6000	0.7	300	0.1	1	1	1	1	1	1	0.96	0.4
6000	0.7	400	0.1	1	1	1	1	1	0.99	0.95	0.43
6000	0.7	500	0.1	1	1	1	1	1	1	0.94	0.33
6000	0.75	100	0	0	0	0	0	0	0	0	0
6000	0.75	200	0	0	0	0	0	0	0	0	0
6000	0.75	300	0	0	0	0	0	0	0	0	0
6000	0.75	400	0	0	0	0	0	0	0	0	0
6000	0.75	500	0	0	0	0	0	0	0	0	0
6000	0.75	100	0.001	0	0	0	0	0	0	0	0
6000	0.75	200	0.001	0	0	0	0	0	0	0	0
6000	0.75	300	0.001	0	0	0	0	0	0	0	0
6000	0.75	400	0.001	0	0	0	0	0	0	0	0
6000	0.75	500	0.001	0	0	0	0	0	0	0	0
6000	0.75	100	0.01	0.05	0.06	0.05	0.01	0.02	0.01	0	0
6000	0.75	200	0.01	0.06	0.07	0.04	0.01	0	0	0	0
6000	0.75	300	0.01	0.06	0.07	0.03	0.02	0.01	0	0	0
6000	0.75	400	0.01	0.05	0.09	0.04	0.02	0.02	0	0	0
6000	0.75	500	0.01	0.06	0.09	0.03	0.01	0.01	0	0	0
6000	0.75	100	0.1	1	1	1	1	1	1	0.98	0.49
6000	0.75	200	0.1	1	1	1	1	1	1	0.97	0.41
6000	0.75	300	0.1	1	1	1	1	1	1	0.94	0.49
6000	0.75	400	0.1	1	1	1	1	1	1	0.98	0.48
6000	0.75	500	0.1	1	1	1	1	1	1	0.98	0.44
6000	0.8	100	0	0	0	0	0	0	0	0	0
6000	0.8	200	0	0	0	0	0	0	0	0	0
6000	0.8	300	0	0	0	0	0	0	0	0	0
6000	0.8	400	0	0	0	0	0	0	0	0	0
6000	0.8	500	0	0	0	0	0	0	0	0	0
6000	0.8	100	0.001	0	0	0	0	0	0	0	0
6000	0.8	200	0.001	0	0	0	0	0	0	0	0
6000	0.8	300	0.001	0	0	0	0	0	0	0	0
6000	0.8	400	0.001	0	0	0	0.01	0	0	0	0
6000	0.8	500	0.001	0	0	0	0.01	0	0	0	0
6000	0.8	100	0.01	0.09	0.1	0.13	0.07	0.01	0	0	0
6000	0.8	200	0.01	0.07	0.04	0.06	0.04	0.01	0	0.01	0
6000	0.8	300	0.01	0.12	0.13	0.07	0.07	0.01	0.01	0	0
6000	0.8	400	0.01	0.14	0.06	0.15	0.06	0.01	0.05	0.01	0
6000	0.8	500	0.01	0.12	0.11	0.1	0.04	0.02	0.02	0	0
6000	0.8	100	0.1	1	1	1	1	1	1	0.99	0.53
6000	0.8	200	0.1	1	1	1	1	1	1	0.97	0.62
6000	0.8	300	0.1	1	1	1	1	1	1	0.98	0.46
6000	0.8	400	0.1	1	1	1	1	0.99	1	0.97	0.52
6000	0.8	500	0.1	1	1	1	1	1	1	0.98	0.52
6000	0.85	100	0	0	0	0	0	0	0	0.01	0
6000	0.85	200	0	0	0	0	0	0.01	0	0.01	0
6000	0.85	300	0	0	0	0	0	0	0	0	0
6000	0.85	400	0	0	0	0	0	0.01	0	0	0
6000	0.85	500	0	0	0	0	0	0	0	0	0
6000	0.85	100	0.001	0	0	0	0.01	0	0	0	0
6000	0.85	200	0.001	0	0	0	0	0	0	0	0
6000	0.85	300	0.001	0	0	0	0	0	0	0	0.01
6000	0.85	400	0.001	0	0	0.01	0	0	0.01	0	0
6000	0.85	500	0.001	0.01	0	0	0	0	0	0	0
6000	0.85	100	0.01	0.19	0.15	0.12	0.1	0.07	0.03	0.05	0.01
6000	0.85	200	0.01	0.19	0.17	0.14	0.1	0.06	0.03	0	0
6000	0.85	300	0.01	0.22	0.22	0.15	0.1	0.09	0.03	0.01	0
6000	0.85	400	0.01	0.21	0.22	0.14	0.15	0.08	0.03	0.04	0
6000	0.85	500	0.01	0.23	0.12	0.14	0.1	0.05	0.05	0.02	0.01
6000	0.85	100	0.1	1	1	1	1	1	1	0.99	0.7
6000	0.85	200	0.1	1	1	1	1	1	0.99	0.99	0.69
6000	0.85	300	0.1	1	1	1	1	1	1	0.99	0.67
6000	0.85	400	0.1	1	1	1	1	1	1	0.97	0.65
6000	0.85	500	0.1	1	1	1	1	1	1	0.99	0.66
6000	0.9	100	0	0	0	0	0.01	0	0	0	0
6000	0.9	200	0	0.01	0.01	0.02	0	0	0.01	0	0.01
6000	0.9	300	0	0	0.01	0.01	0.01	0	0.01	0.01	0.02
6000	0.9	400	0	0.01	0	0.02	0	0	0.02	0.01	0
6000	0.9	500	0	0	0.01	0.01	0	0	0.01	0	0
6000	0.9	100	0.001	0	0	0.01	0.03	0.01	0.02	0.01	0
6000	0.9	200	0.001	0.01	0.02	0.02	0	0.02	0.03	0.02	0.02
6000	0.9	300	0.001	0	0.01	0.01	0.01	0.02	0.02	0.02	0.03
6000	0.9	400	0.001	0.04	0.01	0.03	0	0.05	0.03	0	0.01
6000	0.9	500	0.001	0.01	0.01	0	0.02	0.01	0	0.02	0.05
6000	0.9	100	0.01	0.41	0.38	0.32	0.25	0.16	0.13	0.11	0.04
6000	0.9	200	0.01	0.29	0.37	0.33	0.25	0.18	0.19	0.06	0.05
6000	0.9	300	0.01	0.35	0.34	0.24	0.24	0.21	0.08	0.03	0.06
6000	0.9	400	0.01	0.28	0.41	0.31	0.28	0.21	0.15	0.06	0.04
6000	0.9	500	0.01	0.34	0.43	0.28	0.22	0.19	0.11	0.07	0.04
6000	0.9	100	0.1	1	1	1	1	1	1	0.98	0.85
6000	0.9	200	0.1	1	1	1	1	1	1	0.98	0.76
6000	0.9	300	0.1	1	1	1	1	1	0.99	0.98	0.79
6000	0.9	400	0.1	1	1	1	1	1	1	0.99	0.8
6000	0.9	500	0.1	1	1	1	1	1	1	0.99	0.74
6000	0.95	100	0	0.1	0.12	0.11	0.11	0.14	0.11	0.09	0.16
6000	0.95	200	0	0.13	0.04	0.09	0.07	0.08	0.12	0.1	0.08
6000	0.95	300	0	0.11	0.11	0.07	0.08	0.1	0.09	0.1	0.14
6000	0.95	400	0	0.1	0.14	0.08	0.06	0.13	0.12	0.11	0.12
6000	0.95	500	0	0.03	0.15	0.16	0.05	0.1	0.1	0.06	0.08
6000	0.95	100	0.001	0.13	0.14	0.16	0.12	0.09	0.09	0.13	0.05
6000	0.95	200	0.001	0.13	0.11	0.13	0.11	0.11	0.07	0.09	0.11
6000	0.95	300	0.001	0.11	0.1	0.14	0.07	0.12	0.16	0.15	0.12
6000	0.95	400	0.001	0.11	0.15	0.13	0.14	0.1	0.1	0.07	0.05
6000	0.95	500	0.001	0.13	0.12	0.12	0.14	0.14	0.17	0.11	0.06
6000	0.95	100	0.01	0.62	0.48	0.48	0.58	0.38	0.44	0.27	0.24
6000	0.95	200	0.01	0.62	0.52	0.61	0.49	0.42	0.36	0.26	0.25
6000	0.95	300	0.01	0.65	0.6	0.48	0.52	0.4	0.3	0.3	0.17
6000	0.95	400	0.01	0.58	0.67	0.56	0.47	0.42	0.32	0.28	0.23
6000	0.95	500	0.01	0.53	0.63	0.54	0.54	0.41	0.41	0.31	0.14
6000	0.95	100	0.1	1	1	1	1	1	1	1	0.89
6000	0.95	200	0.1	1	1	1	1	1	1	0.99	0.87
6000	0.95	300	0.1	1	1	1	1	1	1	0.99	0.89
6000	0.95	400	0.1	1	1	1	1	1	1	1	0.9
6000	0.95	500	0.1	1	1	1	1	1	1	1	0.9
8000	0.3	100	0	0	0	0	0	0	0	0	0
8000	0.3	200	0	0	0	0	0	0	0	0	0
8000	0.3	300	0	0	0	0	0	0	0	0	0
8000	0.3	400	0	0	0	0	0	0	0	0	0
8000	0.3	500	0	0	0	0	0	0	0	0	0
8000	0.3	100	0.001	0	0	0	0	0	0	0	0
8000	0.3	200	0.001	0	0	0	0	0	0	0	0
8000	0.3	300	0.001	0	0	0	0	0	0	0	0
8000	0.3	400	0.001	0	0	0	0	0	0	0	0
8000	0.3	500	0.001	0	0	0	0	0	0	0	0
8000	0.3	100	0.01	0	0	0	0	0	0	0	0
8000	0.3	200	0.01	0	0	0	0	0	0	0	0
8000	0.3	300	0.01	0	0	0	0	0	0	0	0
8000	0.3	400	0.01	0	0	0	0	0	0	0	0
8000	0.3	500	0.01	0	0	0	0	0	0	0	0
8000	0.3	100	0.1	1	1	1	1	1	1	0.69	0.01
8000	0.3	200	0.1	1	1	1	1	1	1	0.66	0
8000	0.3	300	0.1	1	1	1	1	1	0.98	0.67	0
8000	0.3	400	0.1	1	1	1	1	1	0.99	0.71	0
8000	0.3	500	0.1	1	1	1	1	1	0.97	0.62	0
8000	0.35	100	0	0	0	0	0	0	0	0	0
8000	0.35	200	0	0	0	0	0	0	0	0	0
8000	0.35	300	0	0	0	0	0	0	0	0	0
8000	0.35	400	0	0	0	0	0	0	0	0	0
8000	0.35	500	0	0	0	0	0	0	0	0	0
8000	0.35	100	0.001	0	0	0	0	0	0	0	0
8000	0.35	200	0.001	0	0	0	0	0	0	0	0
8000	0.35	300	0.001	0	0	0	0	0	0	0	0
8000	0.35	400	0.001	0	0	0	0	0	0	0	0
8000	0.35	500	0.001	0	0	0	0	0	0	0	0
8000	0.35	100	0.01	0	0	0	0	0	0	0	0
8000	0.35	200	0.01	0	0	0	0	0	0	0	0
8000	0.35	300	0.01	0	0	0	0	0	0	0	0
8000	0.35	400	0.01	0	0	0	0	0	0	0	0
8000	0.35	500	0.01	0	0	0	0	0	0	0	0
8000	0.35	100	0.1	1	1	1	1	1	0.99	0.69	0
8000	0.35	200	0.1	1	1	1	1	1	1	0.83	0.01
8000	0.35	300	0.1	1	1	1	1	1	0.99	0.72	0.01
8000	0.35	400	0.1	1	1	1	1	1	1	0.73	0.01
8000	0.35	500	0.1	1	1	1	1	1	0.99	0.7	0
8000	0.4	100	0	0	0	0	0	0	0	0	0
8000	0.4	200	0	0	0	0	0	0	0	0	0
8000	0.4	300	0	0	0	0	0	0	0	0	0
8000	0.4	400	0	0	0	0	0	0	0	0	0
8000	0.4	500	0	0	0	0	0	0	0	0	0
8000	0.4	100	0.001	0	0	0	0	0	0	0	0
8000	0.4	200	0.001	0	0	0	0	0	0	0	0
8000	0.4	300	0.001	0	0	0	0	0	0	0	0
8000	0.4	400	0.001	0	0	0	0	0	0	0	0
8000	0.4	500	0.001	0	0	0	0	0	0	0	0
8000	0.4	100	0.01	0	0	0	0	0	0	0	0
8000	0.4	200	0.01	0	0	0	0	0	0	0	0
8000	0.4	300	0.01	0	0	0	0	0	0	0	0
8000	0.4	400	0.01	0	0	0	0	0	0	0	0
8000	0.4	500	0.01	0	0	0	0	0	0	0	0
8000	0.4	100	0.1	1	1	1	1	1	0.98	0.75	0
8000	0.4	200	0.1	1	1	1	1	1	0.99	0.75	0.04
8000	0.4	300	0.1	1	1	1	1	1	0.98	0.74	0.02
8000	0.4	400	0.1	1	1	1	1	1	0.98	0.8	0.05
8000	0.4	500	0.1	1	1	1	1	1	0.99	0.83	0.01
8000	0.45	100	0	0	0	0	0	0	0	0	0
8000	0.45	200	0	0	0	0	0	0	0	0	0
8000	0.45	300	0	0	0	0	0	0	0	0	0
8000	0.45	400	0	0	0	0	0	0	0	0	0
8000	0.45	500	0	0	0	0	0	0	0	0	0
8000	0.45	100	0.001	0	0	0	0	0	0	0	0
8000	0.45	200	0.001	0	0	0	0	0	0	0	0
8000	0.45	300	0.001	0	0	0	0	0	0	0	0
8000	0.45	400	0.001	0	0	0	0	0	0	0	0
8000	0.45	500	0.001	0	0	0	0	0	0	0	0
8000	0.45	100	0.01	0	0	0	0	0	0	0	0
8000	0.45	200	0.01	0	0	0	0	0	0	0	0
8000	0.45	300	0.01	0	0	0	0	0	0	0	0
8000	0.45	400	0.01	0	0	0	0	0	0	0	0
8000	0.45	500	0.01	0	0	0	0	0	0	0	0
8000	0.45	100	0.1	1	1	1	1	1	0.98	0.8	0.05
8000	0.45	200	0.1	1	1	1	1	1	0.99	0.87	0.02
8000	0.45	300	0.1	1	1	1	1	1	0.99	0.86	0.06
8000	0.45	400	0.1	1	1	1	1	1	1	0.8	0.04
8000	0.45	500	0.1	1	1	1	1	1	0.99	0.82	0.04
8000	0.5	100	0	0	0	0	0	0	0	0	0
8000	0.5	200	0	0	0	0	0	0	0	0	0
8000	0.5	300	0	0	0	0	0	0	0	0	0
8000	0.5	400	0	0	0	0	0	0	0	0	0
8000	0.5	500	0	0	0	0	0	0	0	0	0
8000	0.5	100	0.001	0	0	0	0	0	0	0	0
8000	0.5	200	0.001	0	0	0	0	0	0	0	0
8000	0.5	300	0.001	0	0	0	0	0	0	0	0
8000	0.5	400	0.001	0	0	0	0	0	0	0	0
8000	0.5	500	0.001	0	0	0	0	0	0	0	0
8000	0.5	100	0.01	0	0	0	0	0	0	0	0
8000	0.5	200	0.01	0	0	0	0	0	0	0	0
8000	0.5	300	0.01	0	0	0	0	0	0	0	0
8000	0.5	400	0.01	0	0	0	0	0	0	0	0
8000	0.5	500	0.01	0	0	0	0	0	0	0	0
8000	0.5	100	0.1	1	1	1	1	1	0.98	0.83	0.08
8000	0.5	200	0.1	1	1	1	1	1	0.98	0.81	0.06
8000	0.5	300	0.1	1	1	1	1	1	1	0.87	0.07
8000	0.5	400	0.1	1	1	1	1	1	0.99	0.79	0.03
8000	0.5	500	0.1	1	1	1	1	1	0.99	0.85	0.01
8000	0.55	100	0	0	0	0	0	0	0	0	0
8000	0.55	200	0	0	0	0	0	0	0	0	0
8000	0.55	300	0	0	0	0	0	0	0	0	0
8000	0.55	400	0	0	0	0	0	0	0	0	0
8000	0.55	500	0	0	0	0	0	0	0	0	0
8000	0.55	100	0.001	0	0	0	0	0	0	0	0
8000	0.55	200	0.001	0	0	0	0	0	0	0	0
8000	0.55	300	0.001	0	0	0	0	0	0	0	0
8000	0.55	400	0.001	0	0	0	0	0	0	0	0
8000	0.55	500	0.001	0	0	0	0	0	0	0	0
8000	0.55	100	0.01	0.01	0	0	0	0	0	0	0
8000	0.55	200	0.01	0	0	0	0	0	0	0	0
8000	0.55	300	0.01	0	0	0	0	0	0	0	0
8000	0.55	400	0.01	0	0	0	0	0	0	0	0
8000	0.55	500	0.01	0	0	0	0.01	0	0	0	0
8000	0.55	100	0.1	1	1	1	1	1	0.98	0.88	0.12
8000	0.55	200	0.1	1	1	1	1	0.99	1	0.85	0.08
8000	0.55	300	0.1	1	1	1	1	1	0.98	0.85	0.1
8000	0.55	400	0.1	1	1	1	1	1	0.98	0.91	0.07
8000	0.55	500	0.1	1	1	1	1	0.99	0.99	0.88	0.11
8000	0.6	100	0	0	0	0	0	0	0	0	0
8000	0.6	200	0	0	0	0	0	0	0	0	0
8000	0.6	300	0	0	0	0	0	0	0	0	0
8000	0.6	400	0	0	0	0	0	0	0	0	0
8000	0.6	500	0	0	0	0	0	0	0	0	0
8000	0.6	100	0.001	0	0	0	0	0	0	0	0
8000	0.6	200	0.001	0	0	0	0	0	0	0	0
8000	0.6	300	0.001	0	0	0	0	0	0	0	0
8000	0.6	400	0.001	0	0	0	0	0	0	0	0
8000	0.6	500	0.001	0	0	0	0	0	0	0	0
8000	0.6	100	0.01	0	0.02	0	0	0	0	0	0
8000	0.6	200	0.01	0	0.01	0	0	0	0	0	0
8000	0.6	300	0.01	0	0	0	0	0	0	0	0
8000	0.6	400	0.01	0	0	0	0	0	0	0	0
8000	0.6	500	0.01	0	0	0	0	0	0	0	0
8000	0.6	100	0.1	1	1	1	1	1	1	0.88	0.18
8000	0.6	200	0.1	1	1	1	1	1	1	0.87	0.15
8000	0.6	300	0.1	1	1	1	1	1	1	0.94	0.19
8000	0.6	400	0.1	1	1	1	1	1	1	0.87	0.16
8000	0.6	500	0.1	1	1	1	1	1	0.99	0.93	0.16
8000	0.65	100	0	0	0	0	0	0	0	0	0
8000	0.65	200	0	0	0	0	0	0	0	0	0
8000	0.65	300	0	0	0	0	0	0	0	0	0
8000	0.65	400	0	0	0	0	0	0	0	0	0
8000	0.65	500	0	0	0	0	0	0	0	0	0
8000	0.65	100	0.001	0	0	0	0	0	0	0	0
8000	0.65	200	0.001	0	0	0	0	0	0	0	0
8000	0.65	300	0.001	0	0	0	0	0	0	0	0
8000	0.65	400	0.001	0	0	0	0	0	0	0	0
8000	0.65	500	0.001	0	0	0	0	0	0	0	0
8000	0.65	100	0.01	0.02	0	0	0	0	0	0	0
8000	0.65	200	0.01	0.01	0.01	0	0	0	0	0	0
8000	0.65	300	0.01	0.01	0.01	0	0.02	0	0	0	0
8000	0.65	400	0.01	0	0	0.01	0	0	0	0	0
8000	0.65	500	0.01	0	0	0	0	0	0	0	0
8000	0.65	100	0.1	1	1	1	1	1	0.99	0.9	0.24
8000	0.65	200	0.1	1	1	1	1	1	1	0.93	0.27
8000	0.65	300	0.1	1	1	1	1	1	0.99	0.94	0.19
8000	0.65	400	0.1	1	1	1	1	1	1	0.93	0.16
8000	0.65	500	0.1	1	1	1	1	1	0.99	0.94	0.19
8000	0.7	100	0	0	0	0	0	0	0	0	0
8000	0.7	200	0	0	0	0	0	0	0	0	0
8000	0.7	300	0	0	0	0	0	0	0	0	0
8000	0.7	400	0	0	0	0	0	0	0	0	0
8000	0.7	500	0	0	0	0	0	0	0	0	0
8000	0.7	100	0.001	0	0	0	0	0	0	0	0
8000	0.7	200	0.001	0	0	0	0	0	0	0	0
8000	0.7	300	0.001	0	0	0	0	0	0	0	0
8000	0.7	400	0.001	0	0	0	0	0	0	0	0
8000	0.7	500	0.001	0	0	0	0	0	0	0	0
8000	0.7	100	0.01	0.04	0	0.01	0.04	0.01	0	0	0
8000	0.7	200	0.01	0.03	0.02	0.01	0.01	0	0	0	0
8000	0.7	300	0.01	0.03	0.01	0	0.01	0	0	0	0
8000	0.7	400	0.01	0.01	0.02	0.01	0	0	0	0	0
8000	0.7	500	0.01	0.01	0	0.01	0.01	0	0	0	0
8000	0.7	100	0.1	1	1	1	1	1	1	0.94	0.27
8000	0.7	200	0.1	1	1	1	1	1	0.98	0.94	0.29
8000	0.7	300	0.1	1	1	1	1	0.99	1	0.94	0.34
8000	0.7	400	0.1	1	1	1	1	1	1	0.88	0.27
8000	0.7	500	0.1	1	1	1	1	1	0.99	0.9	0.25
8000	0.75	100	0	0	0	0	0	0	0	0	0
8000	0.75	200	0	0	0	0	0	0	0	0	0
8000	0.75	300	0	0	0	0	0	0	0	0	0
8000	0.75	400	0	0	0	0	0	0	0	0	0
8000	0.75	500	0	0	0	0	0	0	0	0	0
8000	0.75	100	0.001	0	0	0	0	0	0	0	0
8000	0.75	200	0.001	0	0	0	0	0	0	0	0
8000	0.75	300	0.001	0	0	0	0	0	0	0	0
8000	0.75	400	0.001	0	0	0	0	0	0	0	0
8000	0.75	500	0.001	0	0	0	0	0	0	0	0
8000	0.75	100	0.01	0.05	0.06	0.01	0.07	0.01	0.01	0	0
8000	0.75	200	0.01	0.04	0.04	0.04	0.01	0.01	0.01	0	0
8000	0.75	300	0.01	0.05	0.03	0	0.01	0	0	0	0
8000	0.75	400	0.01	0.06	0.03	0.03	0.01	0.01	0	0	0
8000	0.75	500	0.01	0.01	0.02	0.02	0.02	0.01	0	0	0
8000	0.75	100	0.1	1	1	1	1	1	1	0.91	0.33
8000	0.75	200	0.1	1	1	1	1	1	1	0.95	0.41
8000	0.75	300	0.1	1	1	1	1	1	0.99	0.94	0.44
8000	0.75	400	0.1	1	1	1	1	1	1	0.91	0.34
8000	0.75	500	0.1	1	1	1	1	1	1	0.98	0.36
8000	0.8	100	0	0	0	0	0.01	0	0.01	0	0.02
8000	0.8	200	0	0	0	0	0.01	0	0	0	0
8000	0.8	300	0	0	0	0	0	0	0	0	0
8000	0.8	400	0	0	0	0	0	0	0	0	0
8000	0.8	500	0	0	0	0	0	0	0	0	0
8000	0.8	100	0.001	0.02	0.01	0.01	0	0	0	0	0
8000	0.8	200	0.001	0	0	0.01	0	0	0	0	0
8000	0.8	300	0.001	0	0	0	0	0	0	0	0
8000	0.8	400	0.001	0	0	0	0	0	0	0	0
8000	0.8	500	0.001	0	0	0	0	0	0	0	0
8000	0.8	100	0.01	0.18	0.15	0.06	0.08	0.04	0.04	0	0
8000	0.8	200	0.01	0.06	0.07	0.08	0.03	0.04	0	0.01	0.01
8000	0.8	300	0.01	0.09	0.13	0.08	0.02	0	0.01	0	0.01
8000	0.8	400	0.01	0.03	0.09	0.03	0.02	0.02	0	0	0
8000	0.8	500	0.01	0.05	0.06	0.04	0	0	0.02	0	0
8000	0.8	100	0.1	1	1	1	1	1	0.99	0.96	0.51
8000	0.8	200	0.1	1	1	1	1	1	0.99	0.99	0.44
8000	0.8	300	0.1	1	1	1	1	1	1	0.91	0.42
8000	0.8	400	0.1	1	1	1	1	1	0.99	0.97	0.41
8000	0.8	500	0.1	1	1	1	1	1	0.99	0.98	0.43
8000	0.85	100	0	0.01	0.02	0.04	0.02	0.05	0.03	0.01	0.02
8000	0.85	200	0	0	0	0.01	0	0	0	0	0
8000	0.85	300	0	0	0.01	0	0	0	0.01	0	0
8000	0.85	400	0	0	0	0	0	0	0.01	0	0
8000	0.85	500	0	0	0	0	0	0	0	0	0
8000	0.85	100	0.001	0.01	0	0.04	0.03	0.01	0.03	0	0.01
8000	0.85	200	0.001	0.01	0	0.01	0	0	0.01	0	0
8000	0.85	300	0.001	0	0	0	0	0	0	0	0
8000	0.85	400	0.001	0	0	0	0.01	0	0.01	0	0
8000	0.85	500	0.001	0	0	0	0	0	0	0	0
8000	0.85	100	0.01	0.17	0.15	0.14	0.08	0.13	0.04	0.07	0.03
8000	0.85	200	0.01	0.17	0.18	0.15	0.11	0.05	0.02	0.02	0.02
8000	0.85	300	0.01	0.18	0.15	0.12	0.07	0.07	0.03	0.01	0
8000	0.85	400	0.01	0.17	0.17	0.1	0.06	0.04	0.01	0.02	0
8000	0.85	500	0.01	0.15	0.1	0.12	0.05	0.04	0.04	0	0.01
8000	0.85	100	0.1	1	1	1	1	1	1	0.99	0.51
8000	0.85	200	0.1	1	1	1	1	1	1	0.94	0.65
8000	0.85	300	0.1	1	1	1	1	1	1	0.99	0.56
8000	0.85	400	0.1	1	1	1	1	1	1	0.97	0.67
8000	0.85	500	0.1	1	1	1	1	1	1	0.98	0.71
8000	0.9	100	0	0.12	0.08	0.07	0.07	0.08	0.13	0.09	0.07
8000	0.9	200	0	0.03	0.02	0.01	0.03	0.04	0.03	0.03	0.01
8000	0.9	300	0	0.01	0	0	0	0	0.02	0.03	0.01
8000	0.9	400	0	0.02	0.02	0.01	0.01	0.01	0.02	0.02	0
8000	0.9	500	0	0	0	0.01	0	0.03	0.01	0	0
8000	0.9	100	0.001	0.05	0.09	0.08	0.1	0.12	0.07	0.06	0.08
8000	0.9	200	0.001	0.01	0.04	0	0.09	0	0.04	0.03	0.02
8000	0.9	300	0.001	0.01	0.01	0.04	0.04	0.04	0.01	0.01	0.03
8000	0.9	400	0.001	0	0.02	0.04	0	0.04	0.01	0.02	0
8000	0.9	500	0.001	0.01	0.03	0.01	0.01	0.01	0	0.01	0.01
8000	0.9	100	0.01	0.32	0.32	0.34	0.26	0.28	0.23	0.12	0.12
8000	0.9	200	0.01	0.35	0.26	0.34	0.22	0.19	0.12	0.07	0.06
8000	0.9	300	0.01	0.32	0.23	0.33	0.21	0.21	0.15	0.04	0.04
8000	0.9	400	0.01	0.3	0.27	0.22	0.27	0.13	0.11	0.07	0.04
8000	0.9	500	0.01	0.29	0.32	0.21	0.17	0.17	0.06	0.04	0.01
8000	0.9	100	0.1	1	1	1	1	1	0.99	0.98	0.72
8000	0.9	200	0.1	1	1	1	1	1	1	0.99	0.76
8000	0.9	300	0.1	1	1	1	1	1	1	0.97	0.65
8000	0.9	400	0.1	1	1	1	1	1	1	0.97	0.58
8000	0.9	500	0.1	1	1	1	1	1	1	0.94	0.72
8000	0.95	100	0	0.32	0.28	0.25	0.35	0.28	0.23	0.27	0.38
8000	0.95	200	0	0.25	0.17	0.16	0.14	0.18	0.14	0.13	0.12
8000	0.95	300	0	0.13	0.16	0.15	0.12	0.12	0.17	0.19	0.11
8000	0.95	400	0	0.08	0.06	0.08	0.05	0.09	0.08	0.1	0.1
8000	0.95	500	0	0.1	0.11	0.06	0.08	0.07	0.12	0.1	0.09
8000	0.95	100	0.001	0.3	0.24	0.36	0.29	0.35	0.32	0.31	0.33
8000	0.95	200	0.001	0.2	0.21	0.26	0.17	0.19	0.23	0.13	0.11
8000	0.95	300	0.001	0.21	0.11	0.14	0.14	0.12	0.12	0.13	0.1
8000	0.95	400	0.001	0.13	0.15	0.11	0.15	0.14	0.07	0.12	0.11
8000	0.95	500	0.001	0.08	0.13	0.12	0.08	0.13	0.13	0.08	0.13
8000	0.95	100	0.01	0.63	0.58	0.54	0.48	0.46	0.4	0.36	0.34
8000	0.95	200	0.01	0.57	0.6	0.46	0.48	0.37	0.37	0.31	0.21
8000	0.95	300	0.01	0.64	0.56	0.55	0.41	0.4	0.3	0.33	0.21
8000	0.95	400	0.01	0.55	0.47	0.53	0.42	0.29	0.25	0.29	0.18
8000	0.95	500	0.01	0.57	0.56	0.45	0.5	0.43	0.3	0.16	0.19
8000	0.95	100	0.1	1	1	1	1	1	1	0.98	0.85
8000	0.95	200	0.1	1	1	1	1	0.99	1	1	0.87
8000	0.95	300	0.1	1	1	1	1	1	1	0.99	0.88
8000	0.95	400	0.1	1	1	1	1	1	0.99	0.99	0.91
8000	0.95	500	0.1	1	1	1	1	1	1	0.98	0.81
10000	0.3	100	0	0	0	0	0	0	0	0	0
10000	0.3	200	0	0	0	0	0	0	0	0	0
10000	0.3	300	0	0	0	0	0	0	0	0	0
10000	0.3	400	0	0	0	0	0	0	0	0	0
10000	0.3	500	0	0	0	0	0	0	0	0	0
10000	0.3	100	0.001	0	0	0	0	0	0	0	0
10000	0.3	200	0.001	0	0	0	0	0	0	0	0
10000	0.3	300	0.001	0	0	0	0	0	0	0	0
10000	0.3	400	0.001	0	0	0	0	0	0	0	0
10000	0.3	500	0.001	0	0	0	0	0	0	0	0
10000	0.3	100	0.01	0	0	0	0	0	0	0	0
10000	0.3	200	0.01	0	0	0	0	0	0	0	0
10000	0.3	300	0.01	0	0	0	0	0	0	0	0
10000	0.3	400	0.01	0	0	0	0	0	0	0	0
10000	0.3	500	0.01	0	0	0	0	0	0	0	0
10000	0.3	100	0.1	1	1	1	1	1	0.98	0.5	0
10000	0.3	200	0.1	1	1	1	1	1	1	0.62	0
10000	0.3	300	0.1	1	1	1	1	1	0.99	0.58	0
10000	0.3	400	0.1	1	1	1	1	1	0.98	0.58	0
10000	0.3	500	0.1	1	1	1	1	1	0.97	0.64	0
10000	0.35	100	0	0	0	0	0	0	0	0	0
10000	0.35	200	0	0	0	0	0	0	0	0	0
10000	0.35	300	0	0	0	0	0	0	0	0	0
10000	0.35	400	0	0	0	0	0	0	0	0	0
10000	0.35	500	0	0	0	0	0	0	0	0	0
10000	0.35	100	0.001	0	0	0	0	0	0	0	0
10000	0.35	200	0.001	0	0	0	0	0	0	0	0
10000	0.35	300	0.001	0	0	0	0	0	0	0	0
10000	0.35	400	0.001	0	0	0	0	0	0	0	0
10000	0.35	500	0.001	0	0	0	0	0	0	0	0
10000	0.35	100	0.01	0	0	0	0	0	0	0	0
10000	0.35	200	0.01	0	0	0	0	0	0	0	0
10000	0.35	300	0.01	0	0	0	0	0	0	0	0
10000	0.35	400	0.01	0	0	0	0	0	0	0	0
10000	0.35	500	0.01	0	0	0	0	0	0	0	0
10000	0.35	100	0.1	1	1	1	1	1	0.97	0.69	0
10000	0.35	200	0.1	1	1	1	1	0.99	0.95	0.66	0
10000	0.35	300	0.1	1	1	1	1	1	0.98	0.67	0
10000	0.35	400	0.1	1	1	1	1	1	0.99	0.74	0.01
10000	0.35	500	0.1	1	1	1	1	1	1	0.63	0
10000	0.4	100	0	0	0	0	0	0	0	0	0
10000	0.4	200	0	0	0	0	0	0	0	0	0
10000	0.4	300	0	0	0	0	0	0	0	0	0
10000	0.4	400	0	0	0	0	0	0	0	0	0
10000	0.4	500	0	0	0	0	0	0	0	0	0
10000	0.4	100	0.001	0	0	0	0	0	0	0	0
10000	0.4	200	0.001	0	0	0	0	0	0	0	0
10000	0.4	300	0.001	0	0	0	0	0	0	0	0
10000	0.4	400	0.001	0	0	0	0	0	0	0	0
10000	0.4	500	0.001	0	0	0	0	0	0	0	0
10000	0.4	100	0.01	0	0	0	0	0	0	0	0
10000	0.4	200	0.01	0	0	0	0	0	0	0	0
10000	0.4	300	0.01	0	0	0	0	0	0	0	0
10000	0.4	400	0.01	0	0	0	0	0	0	0	0
10000	0.4	500	0.01	0	0	0	0	0	0	0	0
10000	0.4	100	0.1	1	1	1	1	1	1	0.68	0.02
10000	0.4	200	0.1	1	1	1	1	1	0.99	0.84	0
10000	0.4	300	0.1	1	1	1	1	1	0.99	0.69	0.01
10000	0.4	400	0.1	1	1	1	1	1	1	0.78	0
10000	0.4	500	0.1	1	1	1	1	1	0.98	0.7	0.03
10000	0.45	100	0	0	0	0	0	0	0	0	0
10000	0.45	200	0	0	0	0	0	0	0	0	0
10000	0.45	300	0	0	0	0	0	0	0	0	0
10000	0.45	400	0	0	0	0	0	0	0	0	0
10000	0.45	500	0	0	0	0	0	0	0	0	0
10000	0.45	100	0.001	0	0	0	0	0	0	0	0
10000	0.45	200	0.001	0	0	0	0	0	0	0	0
10000	0.45	300	0.001	0	0	0	0	0	0	0	0
10000	0.45	400	0.001	0	0	0	0	0	0	0	0
10000	0.45	500	0.001	0	0	0	0	0	0	0	0
10000	0.45	100	0.01	0	0.01	0	0	0	0	0	0
10000	0.45	200	0.01	0	0	0	0	0	0	0	0
10000	0.45	300	0.01	0	0	0	0	0	0	0	0
10000	0.45	400	0.01	0	0	0	0	0	0	0	0
10000	0.45	500	0.01	0	0	0	0	0	0	0	0
10000	0.45	100	0.1	1	1	1	1	1	1	0.79	0.03
10000	0.45	200	0.1	1	1	1	1	1	0.98	0.81	0.03
10000	0.45	300	0.1	1	1	1	1	1	0.98	0.7	0
10000	0.45	400	0.1	1	1	1	1	1	1	0.76	0.02
10000	0.45	500	0.1	1	1	1	1	0.99	0.99	0.7	0.02
10000	0.5	100	0	0	0	0	0	0	0	0	0
10000	0.5	200	0	0	0	0	0	0	0	0	0
10000	0.5	300	0	0	0	0	0	0	0	0	0
10000	0.5	400	0	0	0	0	0	0	0	0	0
10000	0.5	500	0	0	0	0	0	0	0	0	0
10000	0.5	100	0.001	0	0	0	0	0	0	0	0
10000	0.5	200	0.001	0	0	0	0	0	0	0	0
10000	0.5	300	0.001	0	0	0	0	0	0	0	0
10000	0.5	400	0.001	0	0	0	0	0	0	0	0
10000	0.5	500	0.001	0	0	0	0	0	0	0	0
10000	0.5	100	0.01	0	0	0	0	0	0	0	0
10000	0.5	200	0.01	0	0	0	0	0	0	0	0
10000	0.5	300	0.01	0	0	0	0	0	0	0	0
10000	0.5	400	0.01	0	0	0	0	0	0	0	0
10000	0.5	500	0.01	0	0	0	0	0	0	0	0
10000	0.5	100	0.1	1	1	1	1	1	1	0.8	0.02
10000	0.5	200	0.1	1	1	1	1	1	0.99	0.83	0.03
10000	0.5	300	0.1	1	1	1	1	1	0.99	0.89	0.04
10000	0.5	400	0.1	1	1	1	1	1	1	0.81	0.03
10000	0.5	500	0.1	1	1	1	1	1	0.99	0.8	0.03
10000	0.55	100	0	0	0	0	0	0	0	0	0
10000	0.55	200	0	0	0	0	0	0	0	0	0
10000	0.55	300	0	0	0	0	0	0	0	0	0
10000	0.55	400	0	0	0	0	0	0	0	0	0
10000	0.55	500	0	0	0	0	0	0	0	0	0
10000	0.55	100	0.001	0	0	0	0	0	0	0	0
10000	0.55	200	0.001	0	0	0	0	0	0	0	0
10000	0.55	300	0.001	0	0	0	0	0	0	0	0
10000	0.55	400	0.001	0	0	0	0	0	0	0	0
10000	0.55	500	0.001	0	0	0	0	0	0	0	0
10000	0.55	100	0.01	0	0	0	0	0	0	0	0
10000	0.55	200	0.01	0	0.01	0	0	0	0	0	0
10000	0.55	300	0.01	0	0	0	0	0	0	0	0
10000	0.55	400	0.01	0	0	0	0	0	0	0	0
10000	0.55	500	0.01	0	0	0	0	0	0	0	0
10000	0.55	100	0.1	1	1	1	1	1	0.98	0.86	0.08
10000	0.55	200	0.1	1	1	1	1	1	0.99	0.86	0.06
10000	0.55	300	0.1	1	1	1	1	1	1	0.8	0.06
10000	0.55	400	0.1	1	1	1	1	1	0.98	0.88	0.03
10000	0.55	500	0.1	1	1	1	1	1	1	0.81	0.06
10000	0.6	100	0	0	0	0	0	0	0	0	0
10000	0.6	200	0	0	0	0	0	0	0	0	0
10000	0.6	300	0	0	0	0	0	0	0	0	0
10000	0.6	400	0	0	0	0	0	0	0	0	0
10000	0.6	500	0	0	0	0	0	0	0	0	0
10000	0.6	100	0.001	0	0	0	0	0	0	0	0
10000	0.6	200	0.001	0	0	0	0	0	0	0	0
10000	0.6	300	0.001	0	0	0	0	0	0	0	0
10000	0.6	400	0.001	0	0	0	0	0	0	0	0
10000	0.6	500	0.001	0	0	0	0	0	0	0	0
10000	0.6	100	0.01	0	0	0.01	0	0.01	0	0	0
10000	0.6	200	0.01	0	0	0	0	0	0	0	0
10000	0.6	300	0.01	0	0	0	0	0	0	0	0
10000	0.6	400	0.01	0	0	0	0	0	0	0	0
10000	0.6	500	0.01	0	0	0	0	0	0	0	0
10000	0.6	100	0.1	1	1	1	1	1	0.99	0.89	0.13
10000	0.6	200	0.1	1	1	1	1	1	0.98	0.82	0.07
10000	0.6	300	0.1	1	1	1	1	1	0.99	0.88	0.06
10000	0.6	400	0.1	1	1	1	1	1	0.99	0.86	0.1
10000	0.6	500	0.1	1	1	1	1	1	1	0.88	0.09
10000	0.65	100	0	0	0	0	0	0	0	0	0
10000	0.65	200	0	0	0	0	0	0	0	0	0
10000	0.65	300	0	0	0	0	0	0	0	0	0
10000	0.65	400	0	0	0	0	0	0	0	0	0
10000	0.65	500	0	0	0	0	0	0	0	0	0
10000	0.65	100	0.001	0	0	0	0	0	0	0	0
10000	0.65	200	0.001	0	0	0	0	0	0	0	0
10000	0.65	300	0.001	0	0	0	0	0	0	0	0
10000	0.65	400	0.001	0	0	0	0	0	0	0	0
10000	0.65	500	0.001	0	0	0	0	0	0	0	0
10000	0.65	100	0.01	0.01	0.02	0.01	0	0	0	0	0
10000	0.65	200	0.01	0	0	0	0	0	0	0	0
10000	0.65	300	0.01	0	0	0	0	0	0	0	0
10000	0.65	400	0.01	0	0	0	0	0	0	0	0
10000	0.65	500	0.01	0	0	0	0	0	0	0	0
10000	0.65	100	0.1	1	1	1	1	1	1	0.87	0.2
10000	0.65	200	0.1	1	1	1	1	1	0.99	0.91	0.13
10000	0.65	300	0.1	1	1	1	1	1	1	0.92	0.1
10000	0.65	400	0.1	1	1	1	1	1	1	0.87	0.15
10000	0.65	500	0.1	1	1	1	1	1	1	0.93	0.13
10000	0.7	100	0	0	0	0	0	0	0	0	0
10000	0.7	200	0	0	0	0	0	0	0	0	0
10000	0.7	300	0	0	0	0	0	0	0	0	0
10000	0.7	400	0	0	0	0	0	0	0	0	0
10000	0.7	500	0	0	0	0	0	0	0	0	0
10000	0.7	100	0.001	0	0	0	0	0	0	0	0
10000	0.7	200	0.001	0	0	0	0	0	0	0	0
10000	0.7	300	0.001	0	0	0	0	0	0	0	0
10000	0.7	400	0.001	0	0	0	0	0	0	0	0
10000	0.7	500	0.001	0	0	0	0	0	0	0	0
10000	0.7	100	0.01	0.02	0.01	0.01	0.01	0	0	0	0
10000	0.7	200	0.01	0.01	0	0.01	0	0	0	0	0
10000	0.7	300	0.01	0	0.02	0	0	0	0	0	0
10000	0.7	400	0.01	0	0	0	0	0	0	0	0
10000	0.7	500	0.01	0.01	0.01	0	0.01	0	0	0	0
10000	0.7	100	0.1	1	1	1	1	1	1	0.87	0.22
10000	0.7	200	0.1	1	1	1	1	1	1	0.93	0.25
10000	0.7	300	0.1	1	1	1	1	1	1	0.9	0.21
10000	0.7	400	0.1	1	1	1	1	1	0.99	0.91	0.21
10000	0.7	500	0.1	1	1	1	1	1	1	0.89	0.17
10000	0.75	100	0	0	0	0	0.01	0	0	0	0
10000	0.75	200	0	0	0	0	0	0	0	0	0
10000	0.75	300	0	0	0	0	0	0	0	0	0
10000	0.75	400	0	0	0	0	0	0	0	0	0
10000	0.75	500	0	0	0	0	0	0	0	0	0
10000	0.75	100	0.001	0	0	0.01	0	0	0	0.01	0
10000	0.75	200	0.001	0	0	0	0	0	0	0	0
10000	0.75	300	0.001	0	0	0	0	0	0	0	0
10000	0.75	400	0.001	0	0	0	0	0	0	0	0
10000	0.75	500	0.001	0	0	0	0	0	0	0	0
10000	0.75	100	0.01	0.06	0.01	0.01	0.01	0.02	0.02	0	0
10000	0.75	200	0.01	0.01	0	0.01	0.01	0	0	0	0
10000	0.75	300	0.01	0.02	0	0	0	0	0	0	0
10000	0.75	400	0.01	0.04	0.01	0.01	0.01	0.01	0	0	0
10000	0.75	500	0.01	0.01	0.02	0	0	0	0	0	0
10000	0.75	100	0.1	1	1	1	1	1	1	0.95	0.36
10000	0.75	200	0.1	1	1	1	1	1	1	0.95	0.23
10000	0.75	300	0.1	1	1	1	1	1	1	0.94	0.25
10000	0.75	400	0.1	1	1	1	1	1	1	0.94	0.35
10000	0.75	500	0.1	1	1	1	1	1	1	0.9	0.26
10000	0.8	100	0	0	0	0	0	0	0	0	0.01
10000	0.8	200	0	0	0	0	0	0	0	0	0
10000	0.8	300	0	0	0	0	0	0	0	0	0
10000	0.8	400	0	0	0	0	0	0	0	0	0
10000	0.8	500	0	0	0	0	0	0	0	0	0
10000	0.8	100	0.001	0	0.02	0.01	0	0.01	0.01	0	0
10000	0.8	200	0.001	0.01	0	0	0	0	0	0	0
10000	0.8	300	0.001	0	0	0	0	0	0	0	0
10000	0.8	400	0.001	0	0	0	0	0	0	0	0
10000	0.8	500	0.001	0	0	0	0	0	0	0	0
10000	0.8	100	0.01	0.06	0.05	0.05	0.04	0.08	0.03	0.01	0.02
10000	0.8	200	0.01	0.03	0.04	0.01	0.05	0.02	0	0	0
10000	0.8	300	0.01	0.03	0.01	0.02	0.02	0.01	0	0.01	0
10000	0.8	400	0.01	0.06	0.06	0.01	0.01	0	0	0	0
10000	0.8	500	0.01	0.05	0.05	0.02	0.02	0.01	0	0	0
10000	0.8	100	0.1	1	1	1	1	1	1	0.93	0.43
10000	0.8	200	0.1	1	1	1	1	1	1	0.96	0.4
10000	0.8	300	0.1	1	1	1	1	1	1	0.9	0.41
10000	0.8	400	0.1	1	1	1	1	1	1	0.87	0.39
10000	0.8	500	0.1	1	1	1	1	1	1	0.92	0.35
10000	0.85	100	0	0.01	0	0.01	0.04	0.02	0	0.01	0.01
10000	0.85	200	0	0	0	0	0	0	0	0	0
10000	0.85	300	0	0	0	0	0	0	0	0	0
10000	0.85	400	0	0	0	0	0	0	0	0	0
10000	0.85	500	0	0	0	0	0	0	0	0	0
10000	0.85	100	0.001	0.01	0.03	0	0.01	0.01	0.03	0.02	0.01
10000	0.85	200	0.001	0.01	0	0	0.01	0	0	0.01	0
10000	0.85	300	0.001	0	0	0	0	0	0	0	0
10000	0.85	400	0.001	0	0	0	0	0	0	0	0
10000	0.85	500	0.001	0	0	0	0	0	0	0	0
10000	0.85	100	0.01	0.24	0.14	0.08	0.12	0.09	0.06	0.03	0.01
10000	0.85	200	0.01	0.1	0.06	0.02	0.12	0.01	0.02	0.03	0
10000	0.85	300	0.01	0.07	0.07	0.07	0.07	0.04	0.01	0	0.02
10000	0.85	400	0.01	0.07	0.09	0.06	0.08	0.01	0.01	0.01	0
10000	0.85	500	0.01	0.06	0.1	0.06	0.03	0.03	0.02	0	0
10000	0.85	100	0.1	1	1	1	1	1	1	0.98	0.54
10000	0.85	200	0.1	1	1	1	1	1	1	0.97	0.47
10000	0.85	300	0.1	1	1	1	1	1	1	0.94	0.47
10000	0.85	400	0.1	1	1	1	1	1	1	0.95	0.51
10000	0.85	500	0.1	1	1	1	1	1	1	0.96	0.55
10000	0.9	100	0	0.1	0.05	0.07	0.02	0.1	0.07	0.05	0.12
10000	0.9	200	0	0	0	0.04	0.01	0	0.01	0	0.03
10000	0.9	300	0	0	0	0.01	0	0.01	0.01	0.02	0
10000	0.9	400	0	0.02	0	0.02	0	0	0	0	0
10000	0.9	500	0	0.01	0.01	0	0.02	0.01	0	0	0.01
10000	0.9	100	0.001	0.12	0.05	0.08	0.06	0.06	0.1	0.07	0.05
10000	0.9	200	0.001	0.04	0.03	0.01	0	0	0.01	0	0.02
10000	0.9	300	0.001	0	0.01	0.01	0.01	0.01	0.02	0.04	0
10000	0.9	400	0.001	0	0.01	0	0.02	0.01	0.01	0	0.01
10000	0.9	500	0.001	0.01	0	0.01	0	0	0	0.02	0.01
10000	0.9	100	0.01	0.39	0.31	0.3	0.19	0.17	0.15	0.12	0.1
10000	0.9	200	0.01	0.25	0.22	0.13	0.2	0.09	0.07	0.06	0.07
10000	0.9	300	0.01	0.24	0.14	0.15	0.07	0.06	0.06	0.04	0.01
10000	0.9	400	0.01	0.25	0.16	0.24	0.08	0.13	0.03	0.05	0.01
10000	0.9	500	0.01	0.16	0.21	0.16	0.09	0.08	0.09	0	0
10000	0.9	100	0.1	1	1	1	1	1	1	0.99	0.63
10000	0.9	200	0.1	1	1	1	1	1	1	0.99	0.67
10000	0.9	300	0.1	1	1	1	1	1	1	0.97	0.71
10000	0.9	400	0.1	1	1	1	1	1	0.99	0.98	0.65
10000	0.9	500	0.1	1	1	1	1	1	1	0.99	0.63
10000	0.95	100	0	0.24	0.27	0.29	0.3	0.28	0.23	0.25	0.26
10000	0.95	200	0	0.19	0.16	0.16	0.12	0.16	0.12	0.11	0.16
10000	0.95	300	0	0.1	0.09	0.09	0.1	0.1	0.09	0.1	0.13
10000	0.95	400	0	0.07	0.07	0.07	0.06	0.06	0.12	0.05	0.14
10000	0.95	500	0	0.07	0.07	0.07	0.1	0.09	0.08	0.11	0.03
10000	0.95	100	0.001	0.24	0.31	0.32	0.25	0.27	0.23	0.32	0.2
10000	0.95	200	0.001	0.16	0.12	0.15	0.15	0.14	0.13	0.16	0.14
10000	0.95	300	0.001	0.09	0.1	0.12	0.18	0.09	0.05	0.08	0.12
10000	0.95	400	0.001	0.1	0.11	0.09	0.07	0.07	0.08	0.07	0.05
10000	0.95	500	0.001	0.03	0.02	0.11	0.13	0.06	0.06	0.08	0.11
10000	0.95	100	0.01	0.6	0.55	0.58	0.43	0.47	0.44	0.33	0.23
10000	0.95	200	0.01	0.55	0.52	0.44	0.42	0.39	0.31	0.18	0.21
10000	0.95	300	0.01	0.51	0.51	0.47	0.37	0.26	0.24	0.18	0.1
10000	0.95	400	0.01	0.46	0.51	0.47	0.37	0.3	0.26	0.18	0.13
10000	0.95	500	0.01	0.45	0.53	0.39	0.34	0.3	0.17	0.15	0.15
10000	0.95	100	0.1	1	1	1	1	1	1	0.98	0.83
10000	0.95	200	0.1	1	1	1	1	1	1	0.98	0.79
10000	0.95	300	0.1	1	1	1	1	1	1	0.99	0.83
10000	0.95	400	0.1	1	1	1	1	1	1	0.99	0.82
10000	0.95	500	0.1	1	1	1	1	1	1	1	0.84
